# Supplementary material for: CopR, a Global Regulator of Transcription to Maintain Copper Homeostasis in Pyrococcus furiosus
Source: Front Microbiol. 2021 Jan 11;11:613532. doi: 10.3389/fmicb.2020.613532 (PMC7830388; doi:10.3389/fmicb.2020.613532)
Supplement: Supplementary file 3 [file Table_3.XLSX]

## Sheet: Sheet1
Supplementary Table 3: DGE results from DESeq2
gene_id	old_id	annotation	arcog_cat	mean_counts	log2FoldChange	pvalue	padj	selected_category
PFDSM3638_00005	PF0017	Cdc6-related protein, AAA superfamily ATPase	L	24.3899	-0.222004	0.298797	NA	rest
PFDSM3638_00010	PF0018	Archaeal DNA polymerase II, small subunit/DNA polymerase delta, subunit B	L	43.055	0.0918475	0.622728	NA	rest
PFDSM3638_00015	PF0019	Archaeal DNA polymerase II, large subunit	L	275.055	0.0453315	0.69462	0.946047	rest
PFDSM3638_00020	PF0020	Zn-dependent hydrolase of the beta-lactamase fold	R	324.375	-0.18764	0.0975752	0.457641	rest
PFDSM3638_00025	PF0021	RecA/RadA recombinase	L	152.23	-0.272849	0.0418603	0.293333	rest
PFDSM3638_00030	PF0022	Ribonuclease G and E	J	1011.66	-0.20713	0.0109184	0.13414	rest
PFDSM3638_00035	PF0023	Uncharacterized protein	S	102.391	-0.0624641	0.67495	0.939429	rest
PFDSM3638_00040	PF0024	Glycerate kinase	G	71.9776	0.0380915	0.820286	0.954428	rest
PFDSM3638_00045	PF0025	Predicted glutamine amidotransferase	R	115.994	-0.19453	0.182454	0.630631	rest
PFDSM3638_00050	PF0026	tRNA nucleotidyltransferase (CCA-adding enzyme)	J	236.948	-0.141312	0.213504	0.678727	rest
PFDSM3638_00055	PF0027	2'-5' RNA ligase	J	92.728	-0.340059	0.0385038	0.283354	rest
PFDSM3638_00060	PF0028	Acetyltransferase (GNAT) family	K	38.3536	-0.166915	0.391674	NA	rest
PFDSM3638_00065	PF0029	PP-loop superfamily ATPase fused to Zn-finger domain	R	110.911	-0.366003	0.0224047	0.21408	rest
PFDSM3638_00070	PF0030	NAD dependent epimerase/dehydratase family	R	104.076	-0.495549	0.00161236	0.0298287	rest
PFDSM3638_00075	PF0031	Cysteate synthase	E	37.3134	-0.158719	0.414257	NA	rest
PFDSM3638_00085	PF0032	MFS family permease		52.6948	-0.00332608	0.983879	NA	rest
PFDSM3638_00090	-	hypothetical protein		11.4482	-0.0865444	0.669648	NA	rest
PFDSM3638_00095	PF0034	Uncharacterized protein	S	12.9199	-0.129494	0.531287	NA	rest
PFDSM3638_00100	PF0035	ABC-type multidrug transport system, ATPase component	V	30.4435	0.139619	0.487459	NA	rest
PFDSM3638_00105	PF0036	ABC-type multidrug transport system, permease component	V	95.6734	-0.158329	0.297978	0.74459	rest
PFDSM3638_00110	PF0037	Heat repeats containing protein	S	240.679	0.0228096	0.841711	0.961709	rest
PFDSM3638_00115	PF0038	Metal-dependent hydrolase of the beta-lactamase superfamily II	R	142.419	-0.0767088	0.563916	0.872295	rest
PFDSM3638_00120	PF0039	Hypoxanthine phosphoribosyltransferase	R	124.455	0.156519	0.267944	0.726887	rest
PFDSM3638_00125	PF0040	Membrane-associated phospholipid phosphatase	I	44.4993	-0.159088	0.400481	NA	rest
PFDSM3638_00130	PF0041	Radical SAM superfamily enzyme	C	246.083	-0.0297777	0.792181	0.952648	rest
PFDSM3638_00135	PF0042	Predicted metal-dependent hydrolase of the TIM-barrel fold	R	106.565	-0.0316598	0.830082	0.959783	rest
PFDSM3638_00140	PF0043	Phosphoenolpyruvate synthase/pyruvate phosphate dikinase	G	8137.28	0.0295271	0.637659	0.921217	rest
PFDSM3638_00145	PF0044	Glycosyltransferase of PMT family	M	429.433	-0.499806	3.07847e-07	1.02513e-05	rest
PFDSM3638_00150	PF0045	Predicted archaeal membrane protein	S	130.024	0.117784	0.411116	0.812473	rest
PFDSM3638_00155	PF0046	Polysaccharide biosynthesis protein, Wzy homolog	S	239.545	0.0700712	0.539355	0.863453	rest
PFDSM3638_00160	PF0047	Uncharacterized protein	S	239.606	0.0541682	0.639619	0.922048	rest
PFDSM3638_00165	PF0048	7-cyano-7-deazaguanine synthase (queuosine biosynthesis)	R	52.1506	0.0228572	0.900247	NA	rest
PFDSM3638_00170	PF0049	Site-specific DNA methylase	L	43.9097	-0.0894827	0.634238	NA	rest
PFDSM3638_00175	PF0050	DNA-directed RNA polymerase, subunit L	K	127.787	0.0518555	0.727999	0.946694	rest
PFDSM3638_00180	PF0051	Uncharacterized protein	S	86.4471	-0.0970991	0.541276	0.863453	rest
PFDSM3638_00185	PF0052	Exosome complex RNA-binding protein Csl4, contains S1 and Zn-ribbon domains	J	87.095	0.00247737	0.98934	0.995318	rest
PFDSM3638_00190	PF0053	Transcription termination superfamily II helicase	R	386.79	0.00958545	0.919678	0.978064	rest
PFDSM3638_00195	PF0054	DNA-binding transcriptional regulator, Lrp family	K	55.5318	-0.0864834	0.622007	NA	rest
PFDSM3638_00200	PF0055	Transcription regulator, contains HTH domain	K	74.5575	-0.0822721	0.624221	0.909156	rest
PFDSM3638_00205	PF0056	Cupin domain containing protein	S	218.22	0.0740878	0.554798	0.866656	rest
PFDSM3638_00210	PF0057	Zn-dependent amino- or carboxypeptidase, M28 family	R	509.91	-0.0739209	0.43593	0.827731	rest
PFDSM3638_00215	PF0058	Glycosyl transferase family 2	M	238.389	-0.0847731	0.469061	0.842298	rest
PFDSM3638_00220	PF0059	Fibrillarin-like rRNA methylase	J	1164.29	-0.0548394	0.466356	0.842298	rest
PFDSM3638_00225	PF0060	RNA processing factor Prp31, contains Nop domain	J	1979.02	0.0219733	0.755895	0.946964	rest
PFDSM3638_00230	PF0061	Riboflavin synthase alpha chain	H	15.9101	-0.0117539	0.952797	NA	rest
PFDSM3638_00235	PF0062	Pyrimidine deaminase and reductase	H	28.6051	-0.118899	0.554419	NA	rest
PFDSM3638_00240	PF0063	Riboflavin synthase beta-chain	H	13.2544	0.202578	0.351452	NA	rest
PFDSM3638_00245	PF0064	GTP cyclohydrolase II	H	8.62146	-0.0819315	0.673082	NA	rest
PFDSM3638_00250	PF0065	L-rhamnose isomerase	G	40.5687	0.117293	0.537053	NA	rest
PFDSM3638_00255	PF0067	Energy-coupling factor transporter transmembrane protein EcfT	P	29.6148	0.191366	0.352805	NA	rest
PFDSM3638_00260	PF0068	Energy-coupling factor transporter ATP-binding protein EcfA2	P	69.8991	-0.0861393	0.607851	0.908927	rest
PFDSM3638_00265	PF0069	Transposase	L	1010.26	0.0737298	0.361795	0.786151	rest
PFDSM3638_00270	PF0070	Uncharacterized archaeal coiled-coil protein	S	858.585	0.14679	0.0799477	0.427672	rest
PFDSM3638_00275	PF0071	Queuine tRNA-ribosyltransferase, contain PUA domain	J	534.088	0.0230379	0.80148	0.952853	rest
PFDSM3638_00280	PF0072	Uncharacterized protein	S	479.827	0.462185	5.1433e-06	0.000152242	rest
PFDSM3638_00285				1.24689	-0.0303668	0.746489	NA	rest
PFDSM3638_00290				0.328103	-0.00460755	0.953398	NA	rest
PFDSM3638_00295	PF0073	Beta-glucosidase/6-phospho-beta-glucosidase/beta-galactosidase	G	79.2524	0.114242	0.495952	0.848109	rest
PFDSM3638_00300	PF0074	NADP-dependent 3-hydroxy acid dehydrogenase YdfG	R	28.2607	0.147232	0.470807	NA	rest
PFDSM3638_00305	PF0075	Alcohol dehydrogenase, class IV	C	54.9471	0.143732	0.42255	NA	rest
PFDSM3638_00310	PF0076	Beta-glucanase, GH16 family	G	12.414	0.0530734	0.795458	NA	rest
PFDSM3638_00315	PF0077	Biotin-(acetyl-CoA carboxylase) ligase	H	205.468	-0.406858	0.00101849	0.0208712	rest
PFDSM3638_00320	PF0078	2-phosphoglycerate kinase	G	206.653	-0.0766672	0.524744	0.857909	rest
PFDSM3638_00325	PF0079	Cyclic 2, 3-diphosphoglycerate synthetase	R	120.471	0.101874	0.493479	0.848109	rest
PFDSM3638_00330	PF0080	ABC-type molybdate transport system, periplasmic component	P	18.7146	-0.0738986	0.718523	NA	rest
PFDSM3638_00335	PF0081	ABC-type sulfate transport system, permease component	O	17.1979	0.16329	0.444007	NA	rest
PFDSM3638_00340	PF0082	ABC-type sugar transport system, ATPase component	G	32.7586	-0.220399	0.278899	NA	rest
PFDSM3638_00345	PF0083	hypothetical protein		160.661	-0.147535	0.29132	0.744566	rest
PFDSM3638_00350	PF0085	Superfamily I DNA/RNA helicase fused to RecB family endonuclease	L	801.261	-0.0264187	0.757789	0.946964	rest
PFDSM3638_00355	PF0086	Ser-tRNA(Ala) deacylase AlaX (editing enzyme)	R	179.05	0.132576	0.294584	0.744566	rest
PFDSM3638_00360	PF0087	CBS domain	R	13.858	0.25041	0.262193	NA	rest
PFDSM3638_00365	PF0088	3',5'-cyclic AMP phosphodiesterase CpdA	R	102.685	-0.0789637	0.597119	0.900008	rest
PFDSM3638_00370	PF0089	Wybutosine (yW) biosynthesis enzyme Trm5, tRNA (guanine) methyltransferase	J	65.1727	-0.0477769	0.776533	NA	rest
PFDSM3638_00375	PF0090	Molybdenum cofactor biosynthesis enzyme	H	39.605	-0.191678	0.327651	NA	rest
PFDSM3638_00380	PF0091	Membrane associated inactivated KaiC-like ATPase, DUF835 family	T	144.781	0.0122609	0.92901	0.978064	rest
PFDSM3638_00385	PF0092	Clamp loader ATPase, large subunit	L	1588.54	-0.0863542	0.285264	0.739496	rest
PFDSM3638_00390	PF0093	Clamp loader ATPase, small subunit	L	1855.07	0.0665813	0.383464	0.79878	rest
PFDSM3638_00395	PF0094	Thiol-disulfide isomerase or thioredoxin	O	4572.36	0.727171	2.00677e-21	8.35316e-20	rest
PFDSM3638_00400	PF0095	Heat shock transcriptional regulator, ArsR family	K	95.375	0.0533795	0.727288	0.946694	rest
PFDSM3638_00405	PF0096	Ferredoxin	C	35.8377	-0.0238534	0.90134	NA	rest
PFDSM3638_00410	PF0097	Geranylgeranyl reductase, flavoprotein	C	499.064	0.0712273	0.440698	0.827941	rest
PFDSM3638_00415	PF0098	NH3-dependent NAD+ synthetase	H	372.857	-0.0268625	0.795064	0.952648	rest
PFDSM3638_00420	PF0099	TPR repeats containing protein	R	417.684	-0.0272489	0.779932	0.950769	rest
PFDSM3638_00425	PF0100	Molybdopterin converting factor, large subunit	H	39.3699	-0.0860046	0.650608	NA	rest
PFDSM3638_00430	PF0101	Radical SAM superfamily enzyme	R	52.0226	1.49766	4.2777e-09	NA	rest
PFDSM3638_00435	PF0102	KaiC family ATPase implicated in signal transduction	T	373.431	0.0486498	0.626213	0.910478	rest
PFDSM3638_00445	PF0105	Uncharacterized protein	S	46.9006	-0.131187	0.478629	NA	rest
PFDSM3638_00450	PF0106	Tripartite tricarboxylate transporter (TTT) class transporter	S	26.5092	-0.210351	0.317802	NA	rest
PFDSM3638_00455	PF0107	Uncharacterized protein, containing C-terminal Zn-ribbon domain	S	101.642	-0.0667729	0.653647	0.93081	rest
PFDSM3638_00460	PF0108	Ribulose-5-phosphate 4-epimerase/Fuculose-1-phosphate aldolase	G	204.114	0.0823951	0.499485	0.848109	rest
PFDSM3638_00465				6746.19	0.00720476	0.969399	0.988301	rest
PFDSM3638_00470	PF0109	Permease of the drug/metabolite transporter (DMT) superfamily	G	25.8266	-0.0339182	0.864595	NA	rest
PFDSM3638_00475	PF0110	Eukaryotic-type DNA primase, catalytic (small) subunit	L	43.6633	0.213038	0.269131	NA	rest
PFDSM3638_00480	PF0111	Eukaryotic-type DNA primase, large subunit	L	61.1243	-0.124383	0.471171	NA	rest
PFDSM3638_00485	PF0112	Polynucleotide 5'-kinase, involved in rRNA processing	R	47.7624	0.0382387	0.838694	NA	rest
PFDSM3638_00490	PF0113	DNA-binding transcriptional regulator, Lrp family	K	75.6601	-0.0881647	0.589344	0.89715	rest
PFDSM3638_00495	PF0114	GTP-binding protein EngB required for normal cell division in bacteria	R	125.016	-0.0196325	0.88803	0.972315	rest
PFDSM3638_00500	PF0115	ATP-dependent 26S proteasome regulatory subunit	O	5008.85	0.15282	0.0263836	0.228201	rest
PFDSM3638_00505	PF0116	ABC-type sugar transport system, ATPase component	G	120.702	-0.170283	0.234257	0.699358	rest
PFDSM3638_00510	PF0117	ABC-type sugar transport system, permease component	G	64.9455	-0.0300188	0.861152	NA	rest
PFDSM3638_00515	PF0118	ABC-type sugar transport system, permease component	G	26.8015	-0.00333495	0.985344	NA	rest
PFDSM3638_00520	PF0119	Maltose-binding periplasmic protein	G	888.801	0.0280734	0.761956	0.946964	rest
PFDSM3638_00525	PF0120	Transposase related protein	R	948.744	-0.182463	0.0237234	0.218461	rest
PFDSM3638_00530	PF0121	Transcriptional regulators containing a DNA-binding HTH domain and an aminotransferase domain (MocR family)	K	5398.96	-0.016597	0.786254	0.950769	rest
PFDSM3638_00535	PF0122	Ribose-1,5-bisphosphate isomerase, eIF-2B alpha/beta/delta family	J	203.115	0.126107	0.302644	0.745142	rest
PFDSM3638_00540	PF0123	Predicted small methyltransferase	S	44.7171	-0.0777481	0.67613	NA	rest
PFDSM3638_00545	PF0124	Sugar-specific transcriptional regulator TrmB	K	127.214	0.0298153	0.83615	0.961709	rest
PFDSM3638_00550	PF0125	Protein implicated in RNA metabolism, contains PRC-barrel domain	R	25.3892	-0.00457601	0.980431	NA	rest
PFDSM3638_00555	PF0126	DNA or RNA helicase of superfamily II	K	244.098	-0.130972	0.255725	0.724287	rest
PFDSM3638_00560	PF0127	Spermidine synthase	E	65.6473	0.458967	0.0132391	NA	rest
PFDSM3638_00565	PF0128	Orc1/cdc6 family replication initiation protein fused to HTH domain	L	169.501	-0.0115173	0.926416	0.978064	rest
PFDSM3638_00570	PF0129	Membrane-bound metal-dependent hydrolase YbcI, DUF457 family	R	175.607	-0.216217	0.0957196	0.457641	rest
PFDSM3638_00575	PF0130	Multiple antibiotic transporter	U	73.198	-0.307686	0.074292	0.41061	rest
PFDSM3638_00580	PF0131	LEA14-like desiccation related protein	V	455.706	-0.0577267	0.533667	0.863453	rest
PFDSM3638_00585				28944.4	-0.150683	0.359728	0.785917	rest
PFDSM3638_00590				52.3636	-0.153893	0.412437	NA	rest
PFDSM3638_00595				73031	0.0189345	0.833032	0.960692	rest
PFDSM3638_00600	PF0132	Uncharacterized protein	S	3266.64	-0.081096	0.217334	0.684372	rest
PFDSM3638_00605	PF0133	Uncharacterized protein, DUF365 family	S	492.628	-0.223081	0.0207257	0.204494	rest
PFDSM3638_00610	PF0134	Dolichol kinase family protein	I	268.481	-0.254214	0.0235863	0.218461	rest
PFDSM3638_00615	PF0135	Lysyl-tRNA synthetase, class I	J	758.099	-0.0911528	0.278906	0.736724	rest
PFDSM3638_00620	PF0136	Predicted ATP/GTPase	R	145.386	-0.0499909	0.71842	0.946694	rest
PFDSM3638_00625	PF0137	SAM-dependent methyltransferase	Q	56.0777	-0.226717	0.21336	NA	rest
PFDSM3638_00630	PF0138	Ferritin-like domain	S	530.252	0.0247792	0.800106	0.952853	rest
PFDSM3638_00635	PF0139	Pyruvate:ferredoxin oxidoreductase or related 2-oxoacid:ferredoxin oxidoreductase, gamma subunit	C	289.195	-0.0666778	0.540541	0.863453	rest
PFDSM3638_00640	PF0140	MFS family permease	G	361.569	0.161849	0.109675	0.480817	rest
PFDSM3638_00645	PF0141	Phosphate uptake regulator	P	57.909	-0.0363083	0.831511	NA	rest
PFDSM3638_00650	PF0142	Isoaspartyl peptidase or L-asparaginase, Ntn-hydrolase superfamily	E	325.711	-0.0084429	0.933754	0.978064	rest
PFDSM3638_00655	PF0143	MFS family permease	G	81.2272	-0.0187942	0.90453	0.978064	rest
PFDSM3638_00660	PF0144	Biotin synthase-related protein, radical SAM superfamily	R	104.365	-0.167349	0.262306	0.726387	rest
PFDSM3638_00665	PF0145	tRNA (Thr-GGU) A37 N-methylase	S	117.892	0.0445863	0.755616	0.946964	rest
PFDSM3638_00670	PF0146	PhoU-like domain fused to TrkA-C domain	R	447.447	0.0862363	0.387391	0.800006	rest
PFDSM3638_00675	PF0147	PhoU-like domain fused to TrkA-C domain	R	493.364	-0.0531433	0.559077	0.870002	rest
PFDSM3638_00680	PF0148	Uncharacterized membrane protein, a putative transporter component	S	90.9505	0.0489281	0.750712	0.946964	rest
PFDSM3638_00685	PF0149	Short-chain alcohol dehydrogenase	I	108.83	0.150351	0.312886	0.74923	rest
PFDSM3638_00690	PF0150	Uncharacterized membrane protein	S	19.7921	-0.0334484	0.86861	NA	rest
PFDSM3638_00695	PF0151	Uncharacterized protein	S	518.805	0.0502314	0.619727	0.909156	rest
PFDSM3638_00700	PF0152	Uncharacterized protein, AIM24 family	S	328.204	-0.233408	0.0305975	0.248511	rest
PFDSM3638_00705	PF0153	Phosphoribosylaminoimidazolesuccinocarboxamide (SAICAR) synthase	F	14.2441	-0.290612	0.20351	NA	rest
PFDSM3638_00710	PF0154	Glutamine phosphoribosylpyrophosphate amidotransferase	F	43.3441	0.0988325	0.601305	NA	rest
PFDSM3638_00715	PF0155	Aspartyl/asparaginyl-tRNA synthetase	J	1200.16	-0.287899	0.000596742	0.0130562	rest
PFDSM3638_00720				566.621	0.198221	0.0757226	0.415072	rest
PFDSM3638_00730	PF0157	Glucosamine 6-phosphate synthetase	M	300.034	0.133455	0.207306	0.6686	rest
PFDSM3638_00735	PF0158	Uncharacterized protein	S	304.261	0.129122	0.238352	0.705151	rest
PFDSM3638_00740	PF0159	20S proteasome, beta subunit	O	653.47	0.0572316	0.503161	0.848109	rest
PFDSM3638_00745	PF0160	Zn-dependent protease, component of TldD/TldE system	R	107.023	0.0909398	0.534814	0.863453	rest
PFDSM3638_00750	PF0161	Inactivated Zn-dependent protease, component of TldD/TldE system	R	163.535	0.0350998	0.786466	0.950769	rest
PFDSM3638_00755	PF0162	Inactivated KaiC-like ATPase, DUF835 family	S	66.5732	0.149092	0.382192	NA	rest
PFDSM3638_00760	PF0163	Riboflavin transporter FmnP	S	38.0831	0.11977	0.536563	NA	rest
PFDSM3638_00765	PF0164	Selenocysteine lyase/Cysteine desulfurase	O	921.054	0.705426	2.03792e-15	7.98385e-14	rest
PFDSM3638_00770	PF0165	HAD superfamily hydrolase	R	126.316	-0.0437612	0.753398	0.946964	rest
PFDSM3638_00775	PF0166	Predicted Rossmann fold nucleotide-binding protein	R	66.8708	0.113824	0.504027	NA	rest
PFDSM3638_00780	PF0167	Membrane-associated protease RseP, regulator of RpoE activity in bacteria	M	120.971	0.0454059	0.748085	0.946964	rest
PFDSM3638_00785	PF0168	Uncharacterized protein, DUF3201 family	S	66.2415	-0.0545769	0.743349	NA	rest
PFDSM3638_00790	PF0169	16S rRNA C967 or C1407 C5-methylase, RsmB/RsmF family	J	130.383	-0.0641383	0.646057	0.927314	rest
PFDSM3638_00795	PF0170	Predicted flippase	S	41.1044	0.308961	0.127846	NA	rest
PFDSM3638_00800	PF0171	Membrane associated inactivated KaiC-like ATPase, DUF835 family	S	29.2321	0.48342	0.0402216	NA	rest
PFDSM3638_00805	PF0172	Subunit of KEOPS complex, tRNA A37 threonylcarbamoyltransferase, contains a domain with ASKHA fold and RIO-type kinase (AP-endonuclease activity)	L	994.376	0.809348	1.26214e-19	5.09444e-18	rest
PFDSM3638_00810	PF0173	Preprotein translocase subunit SecF	U	139.32	0.171932	0.214305	0.679651	rest
PFDSM3638_00815	PF0174	Preprotein translocase subunit SecD	U	303.767	-0.0296747	0.784357	0.950769	rest
PFDSM3638_00820	PF0175	TrkA, K+ transport system, NAD-binding component	P	121.556	-0.069864	0.618035	0.909156	rest
PFDSM3638_00825	PF0176	Archaeal/vacuolar-type H+-ATPase subunit H	C	50.7245	-0.335646	0.0810789	NA	rest
PFDSM3638_00830	PF0177	Archaeal/vacuolar-type H+-ATPase subunit I	C	232.945	-0.132809	0.258261	0.724287	rest
PFDSM3638_00835	PF0178	Archaeal/vacuolar-type Na+/H+-ATPase, subunit K	C	70.2926	-0.0934202	0.575094	0.882003	rest
PFDSM3638_00840	PF0179	Archaeal/vacuolar-type H+-ATPase subunit E	C	43.3993	-0.077015	0.682323	NA	rest
PFDSM3638_00845	PF0180	Archaeal/vacuolar-type H+-ATPase subunit C	C	53.2406	-0.154854	0.394883	NA	rest
PFDSM3638_00850	PF0181	Archaeal/vacuolar-type H+-ATPase subunit F	C	19.2043	0.0935935	0.652605	NA	rest
PFDSM3638_00855	PF0182	Archaeal/vacuolar-type H+-ATPase subunit A	C	716.224	-0.133521	0.123318	0.513632	rest
PFDSM3638_00860	PF0183	Archaeal/vacuolar-type H+-ATPase subunit B	C	459.86	0.0239563	0.80517	0.95361	rest
PFDSM3638_00865	PF0184	Archaeal/vacuolar-type H+-ATPase subunit D	C	173.445	-0.110769	0.403707	0.811047	rest
PFDSM3638_00870	PF0185	Ser-tRNA(Ala) deacylase AlaX (editing enzyme)	R	73.7699	-0.18238	0.268873	0.727339	rest
PFDSM3638_00875	PF0186	tRNA(Ile)-lysidine synthase TilS/MesJ	D	50.3419	0.198225	0.284529	NA	rest
PFDSM3638_00880	PF0187	Radical SAM superfamily enzyme	R	123.484	-0.108875	0.446655	0.833256	rest
PFDSM3638_00885	PF0188	NAD(P)H-flavin reductase	H	145.364	0.104839	0.437616	0.827731	rest
PFDSM3638_00890	PF0189	Dihydroorotase or related cyclic amidohydrolase	F	64.3163	-0.210496	0.22777	NA	rest
PFDSM3638_00895	PF0190	Extracellular solute-binding protein with Ig-fold domain	R	801.243	0.171538	0.0481356	0.314297	rest
PFDSM3638_00900	PF0191	ABC-type dipeptide/oligopeptide/nickel transport system, permease component	E	145.326	0.450017	0.00292971	0.0487798	rest
PFDSM3638_00905	PF0192	ABC-type dipeptide/oligopeptide/nickel transport system, permease component	E	540.908	0.406842	3.99795e-05	0.00106505	rest
PFDSM3638_00910	PF0193	ABC-type dipeptide/oligopeptide/nickel transport system, ATPase component	E	673.049	0.448369	1.16448e-05	0.000337192	rest
PFDSM3638_00915	PF0194	ABC-type oligopeptide transport system, ATPase component	E	708.372	0.355008	0.00100341	0.0208712	rest
PFDSM3638_00920	PF0195	Uncharacterized membrane protein	S	105.118	0.288379	0.0775374	0.419837	rest
PFDSM3638_00925	PF0196	Oxalate decarboxylase/archaeal phosphoglucose isomerase, cupin superfamily	G	576.989	-0.0401676	0.651004	0.929408	rest
PFDSM3638_00930	PF0197	Phosphoribosylformylglycinamidine (FGAM) synthase, PurS component	F	17.5989	0.0742135	0.720866	NA	rest
PFDSM3638_00935	PF0198	Phosphoribosylformylglycinamidine (FGAM) synthase, glutamine amidotransferase domain	F	31.258	-0.16174	0.424231	NA	rest
PFDSM3638_00940	PF0199	Phosphoribosylformylglycinamidine (FGAM) synthase, synthetase domain	F	58.2715	-0.0943757	0.589416	NA	rest
PFDSM3638_00945	PF0200	NAD(P)H-hydrate repair enzyme Nnr, NAD(P)H-hydrate dehydratase domain	G	178.368	-0.178591	0.157348	0.583808	rest
PFDSM3638_00950	PF0201	Aconitase A	C	248.18	0.075278	0.50611	0.848109	rest
PFDSM3638_00955	PF0202	Isocitrate dehydrogenase	C	80.7299	-0.0491416	0.757472	0.946964	rest
PFDSM3638_00960	PF0203	Citrate synthase	C	18.9627	-0.100864	0.625509	NA	rest
PFDSM3638_00965	PF0204	Glutamate synthase domain 1	E	16.28	0.00716423	0.973621	NA	rest
PFDSM3638_00970	PF0205	Glutamate synthase domain 2 and ferredoxin domain	E	60.8956	-0.0328949	0.848189	NA	rest
PFDSM3638_00975	PF0206	Glutamate synthase domain 3	E	79.3568	-0.0169239	0.914298	0.978064	rest
PFDSM3638_00980	PF0207	Argininosuccinate synthase	E	88.5552	-0.262343	0.108759	0.480817	rest
PFDSM3638_00985	PF0208	Argininosuccinate lyase	E	23.8042	-0.130944	0.526073	NA	rest
PFDSM3638_00990	PF0209	Glutathione synthase/glutaminyl transferase/alpha-L-glutamate ligase	H	255.083	0.343472	0.00332424	0.0539987	rest
PFDSM3638_00995	PF0210	Radical SAM superfamily enzyme	C	2500.12	0.461008	3.40734e-09	1.19436e-07	rest
PFDSM3638_01000	PF0211	Predicted RNA methylase	J	21.0433	-0.0023465	0.98938	NA	rest
PFDSM3638_01005	PF0212	DNA polymerase PolB3	L	1455.47	-0.133074	0.10614	0.475865	rest
PFDSM3638_01010	PF0213	Metal-dependent hydrolase of the beta-lactamase superfamily	R	209.095	-0.0595453	0.62082	0.909156	rest
PFDSM3638_01015	PF0214	PP-loop ATPase fused to N-terminal RNA binding KH-domain (some lacking KH domain)	R	50.2818	-0.156492	0.389438	NA	rest
PFDSM3638_01020	PF0215	Enolase	G	580.667	0.166862	0.0590171	0.35064	rest
PFDSM3638_01025	PF0216	Nucleotide-binding protein implicated in inhibition of septum formation	D	9.25737	0.00041654	0.999874	NA	rest
PFDSM3638_01030	PF0217	hypothetical protein		306.185	0.0447904	0.676806	0.940212	rest
PFDSM3638_01035	PF0218	Ribosomal protein S27E	J	148.943	0.0470706	0.721961	0.946694	rest
PFDSM3638_01040	PF0219	6-pyruvoyl-tetrahydropterin synthase	H	45.5248	0.00374028	0.98725	NA	rest
PFDSM3638_01045	PF0220	3-hexulose-6-phosphate synthase or related protein	G	614.642	0.0690714	0.42675	0.825736	rest
PFDSM3638_01050	PF0221	Cell division GTPase	D	97.1799	-0.120821	0.433888	0.827731	rest
PFDSM3638_01055	PF0222	HAD superfamily hydrolase	R	19.3945	0.392359	0.10333	NA	rest
PFDSM3638_01060	PF0222.1n	Uncharacterized protein	S	8.71493	0.26449	0.228803	NA	rest
PFDSM3638_01065	PF0223	Uncharacterized protein, DUF4392 family	S	20.0593	0.105912	0.611312	NA	rest
PFDSM3638_01070	PF0224	Predicted HD superfamily hydrolase	R	13.3031	0.117879	0.571659	NA	rest
PFDSM3638_01075	-	hypothetical protein		123.335	0.141415	0.341811	0.772654	rest
PFDSM3638_01080				1.887	-0.0963917	0.446276	NA	rest
PFDSM3638_01085	PF0229	Oligosaccharyl transferase, PMT/STT3 family	S	47.8529	0.130583	0.476959	NA	rest
PFDSM3638_01090	PF0230	Transcriptional regulator containing HTH domain, ArsR family	K	392.894	-0.110354	0.2562	0.724287	rest
PFDSM3638_01095	PF0231	Uncharacterized protein	S	224.503	-0.191976	0.113702	0.491726	rest
PFDSM3638_01100	PF0232	Transcriptional regulator containing HTH domain, ArsR family	K	185.037	-0.282363	0.0267467	0.229849	rest
PFDSM3638_01105	PF0233	Acyl-CoA synthetase (NDP forming)	C	1462.8	0.0155781	0.830917	0.959915	rest
PFDSM3638_01110	PF0234	Membrane associated inactivated KaiC-like ATPase, DUF835 family	S	336.106	-0.0261757	0.796735	0.952648	rest
PFDSM3638_01115	PF0235	N-acetylglucosamine-1-phosphate uridyltransferase	M	357.185	-0.0761077	0.446202	0.833256	rest
PFDSM3638_01120	PF0236	Phosphoribosylpyrophosphate synthetase	F	379.311	-0.0670557	0.506543	0.848109	rest
PFDSM3638_01125	PF0237	Uncharacterized membrane protein	S	47.7413	-0.0940531	0.606142	NA	rest
PFDSM3638_01130	PF0238	ASCH domain, predicted RNA-binding domain	R	38.8785	-0.208304	0.297405	NA	rest
PFDSM3638_01135	PF0239	Uncharacterized protein	S	142.397	-0.0193768	0.886768	0.972315	rest
PFDSM3638_01140	PF0240	Periplasmic serine protease (ClpP class)	O	80.2437	0.168941	0.306119	0.748656	rest
PFDSM3638_01145	PF0241	Tryptophanyl-tRNA synthetase	J	202.118	-0.173859	0.146551	0.557686	rest
PFDSM3638_01155	PF0243	ATPase, AAA+ superfamily fused to HTH and PD-(DE)xK endonuclease domains	R	4.4306	-0.209527	0.236369	NA	rest
PFDSM3638_01160	-	hypothetical protein		0.67827	-0.00505101	0.949887	NA	rest
PFDSM3638_01165	PF0246	Uncharacterized protein	S	334.353	0.0315723	0.762057	0.946964	rest
PFDSM3638_01170	PF0247	DNA-binding transcriptional regulator, Lrp family	K	75.9079	0.137753	0.406226	0.811047	rest
PFDSM3638_01175	PF0248	Adenosine/AMP kinase	L	245.922	0.0533793	0.656442	0.93115	rest
PFDSM3638_01180	PF0249	Inosine/xanthosine triphosphate pyrophosphatase, all-alpha NTP-PPase family	F	164.328	0.03378	0.793492	0.952648	rest
PFDSM3638_01185	PF0250	DNA-binding transcriptional regulator, Lrp family	K	258.705	-0.0754048	0.507563	0.848109	rest
PFDSM3638_01190	PF0251	23S rRNA G2069 N7-methylase RlmK or C1962 C5-methylase RlmI	R	481.848	-0.0412601	0.668157	0.934858	rest
PFDSM3638_01195	PF0252	Ribosomal protein S27AE	J	307.325	-0.105939	0.323992	0.761125	rest
PFDSM3638_01200	PF0253	Ribosomal protein S24E	J	150.876	0.122489	0.355405	0.783775	rest
PFDSM3638_01205	PF0254	Uncharacterized protein, DUF359 family	S	106.225	-0.301795	0.0533977	0.331191	rest
PFDSM3638_01210	PF0255	Transcription elongation factor Spt4/RpoE2, zinc finger protein	K	48.6356	0.0854437	0.647576	NA	rest
PFDSM3638_01215	PF0256	DNA-directed RNA polymerase, subunit E'/Rpb7	K	179.593	-0.0433609	0.729993	0.946909	rest
PFDSM3638_01220	PF0257	Inorganic pyrophosphatase	C	453.129	0.00838436	0.929103	0.978064	rest
PFDSM3638_01225	PF0258	Endonuclease IV	L	257.186	0.0695734	0.533311	0.863453	rest
PFDSM3638_01230	PF0259	Uncharacterized protein YqgV, UPF0045/DUF77 family	S	24.4421	-0.0142511	0.942196	NA	rest
PFDSM3638_01235	PF0260	ABC-type multidrug transport system, permease component	R	140.495	0.12597	0.3774	0.796505	rest
PFDSM3638_01240	PF0261	S-layer protein, possibly associated with type IV pili like system	M	1255.53	0.132723	0.47356	0.843386	rest
PFDSM3638_01245	PF0262	Predicted exporter of the RND superfamily	R	993.349	0.0899071	0.598654	0.900008	rest
PFDSM3638_01250	PF0263	DNA-binding transcriptional regulator GbsR, MarR family	K	175.678	0.0755629	0.667757	0.934858	rest
PFDSM3638_01255	PF0264	Histidyl-tRNA synthetase	J	613.19	0.0951319	0.282386	0.738333	rest
PFDSM3638_01260	PF0265	7-keto-8-aminopelargonate synthetase or related enzyme	H	2106.9	0.104677	0.138846	0.546932	rest
PFDSM3638_01265	PF0266	tRNA splicing endonuclease	J	195.816	0.0420398	0.727793	0.946694	rest
PFDSM3638_01270	PF0267	Acetyltransferase (GNAT) family	R	113.743	0.027013	0.860282	0.966	rest
PFDSM3638_01275	PF0268	Potassium-efflux system protein KefB	P	31.9336	-0.200829	0.320139	NA	rest
PFDSM3638_01280	PF0269	Uncharacterized protein	S	26.502	0.127083	0.532923	NA	rest
PFDSM3638_01285	PF0270	Alanyl-tRNA synthetase	J	1183.39	0.00827822	0.920816	0.978064	rest
PFDSM3638_01290	PF0271	Uncharacterized protein	S	130.959	-0.159087	0.254609	0.724287	rest
PFDSM3638_01295	PF0272	Glycosyl hydrolase family 57	G	65.4826	-0.0858575	0.623759	NA	rest
PFDSM3638_01300	PF0273	tRNA(Ile)-lysidine synthase TilS/MesJ	D	118.024	0.0148437	0.918089	0.978064	rest
PFDSM3638_01305	PF0275	Potassium-efflux system protein KefB	P	173.815	0.152471	0.239534	0.705882	rest
PFDSM3638_01310	PF0276	Uncharacterized FAD-dependent dehydrogenase	R	677.634	0.192051	0.025439	0.225898	rest
PFDSM3638_01315	PF0277	S-layer domain	S	236.465	-0.0987343	0.397972	0.807442	rest
PFDSM3638_01320	PF0278	ABC-type transport system involved in multi-copper enzyme maturation, permease component	R	73.9244	0.107561	0.522363	0.857818	rest
PFDSM3638_01325	PF0279	ABC-type multidrug transport system, ATPase component	V	86.7351	-0.181313	0.252455	0.720065	rest
PFDSM3638_01330	PF0280	Uncharacterized protein	S	20.1178	-0.21963	0.310565	NA	rest
PFDSM3638_01335	PF0281	Uncharacterized membrane protein	S	29.7567	0.240513	0.254595	NA	rest
PFDSM3638_01340	PF0282	Phosphohydrolase, Icc/MPP superfamily	R	55.9949	-0.183634	0.310921	NA	rest
PFDSM3638_01345	PF0283	Acylphosphatase	C	105.222	1.0988	1.93952e-09	6.98226e-08	selected_genes
PFDSM3638_01350	PF0284	Predicted regulator of amino acid metabolism, contains ACT domain	R	186.373	1.52179	1.6211e-25	7.19768e-24	selected_genes
PFDSM3638_01355	PF0285	IMP dehydrogenase/GMP reductase	F	1957.54	0.0385002	0.600778	0.902184	rest
PFDSM3638_01360	PF0286	DNA endonuclease related to intein-encoded endonuclease	L	309.192	0.0405497	0.707872	0.946694	rest
PFDSM3638_01365				1.29212	0.0411537	0.706398	NA	rest
PFDSM3638_01370	PF0287	Subtilisin-like serine protease	O	5504.57	0.210027	0.00224349	0.0393201	rest
PFDSM3638_01375	PF0288	Metal-sulfur cluster biosynthetic enzyme	R	61.0346	2.56596	1.94106e-16	NA	rest
PFDSM3638_01380	PF0289	Phosphoenolpyruvate carboxykinase, GTP-dependent	C	1112.87	-0.132005	0.123649	0.513632	rest
PFDSM3638_01385	PF0290	Valyl-tRNA synthetase	J	1244.33	0.117461	0.151012	0.566269	rest
PFDSM3638_01390	PF0291	Prephenate dehydratase	E	71.4894	-0.10463	0.536591	0.863453	rest
PFDSM3638_01395	PF0292	Deoxyhypusine synthase	O	247.01	0.0117196	0.918648	0.978064	rest
PFDSM3638_01400	PF0293	Histidinol-phosphate/aromatic aminotransferase or cobyric acid decarboxylase	E	88.3728	0.0874851	0.574566	0.882003	rest
PFDSM3638_01405	PF0294	Phosphatidylglycerophosphatase A fused to adenosylcobinamide amidohydrolase, CbiZ	I	41.1638	0.0508931	0.789927	NA	rest
PFDSM3638_01410	PF0295	Diphthamide synthase (EF-2-diphthine--ammonia ligase)	R	11.2896	-0.111046	0.584559	NA	rest
PFDSM3638_01415	PF0296	Cobalamin biosynthesis protein CobD/CbiB	H	13.0852	-0.177919	0.403421	NA	rest
PFDSM3638_01420	PF0297	Predicted transcriptional regulator	K	21.9195	-0.14959	0.474412	NA	rest
PFDSM3638_01425	PF0298	Uncharacterized protein	S	222.332	-0.192211	0.105116	0.475865	rest
PFDSM3638_01430	PF0298.1n	Uncharacterized protein	S	10.6641	0.00306263	0.989292	NA	rest
PFDSM3638_01435	PF0299	Cobalamin-5-phosphate synthase	H	60.2638	-0.291884	0.105925	NA	rest
PFDSM3638_01440	PF0300	GTP:adenosylcobinamide-phosphate guanylyltransferase	H	55.4117	-0.156914	0.382209	NA	rest
PFDSM3638_01445	PF0301	Cobyric acid synthase	H	134.459	-0.121083	0.382449	0.79878	rest
PFDSM3638_01450	PF0302	Molybdenum cofactor biosynthesis enzyme	H	78.1267	0.0701277	0.664478	0.933674	rest
PFDSM3638_01455	PF0303	NaMN:DMB phosphoribosyltransferase	H	532.249	-0.173296	0.0620848	0.364304	rest
PFDSM3638_01460	PF0304	AAA+ superfamily ATPase fused to HTH and RecB nuclease domains	R	141.871	-0.231315	0.0918355	0.4546	rest
PFDSM3638_01465	PF0305	Adenosylcobinamide amidohydrolase	H	209.363	-0.168589	0.171083	0.613088	rest
PFDSM3638_01470	PF0306	tRNA A37 threonylcarbamoyladenosine synthetase subunit TsaC/SUA5/YrdC	J	343.413	-0.0606404	0.549237	0.865759	rest
PFDSM3638_01475	PF0307	Glycosyltransferase	M	166.137	0.0901721	0.491194	0.848109	rest
PFDSM3638_01480	PF0308	Adenylosuccinate synthase	F	343.132	-0.0633245	0.540751	0.863453	rest
PFDSM3638_01485				3.76307	-0.266487	0.149841	NA	rest
PFDSM3638_01490	PF0309	ABC-type Na+ efflux pump, permease component	C	93.2671	-0.12484	0.424832	0.825736	rest
PFDSM3638_01495	PF0310	ABC-type multidrug transport system, ATPase component	V	53.2388	0.0294038	0.87096	NA	rest
PFDSM3638_01500	PF0311	Uncharacterized membrane protein	S	27.8709	-0.454355	0.0514593	NA	rest
PFDSM3638_01505	PF0312	Archaeal ADP-dependent phosphofructokinase/glucokinase	G	370.292	0.00274612	0.979799	0.991712	rest
PFDSM3638_01510	-	hypothetical protein		100.287	0.290921	0.0681948	0.386534	rest
PFDSM3638_01515	PF0315	Uncharacterized protein	S	63.375	0.483341	0.0119701	NA	rest
PFDSM3638_01520	PF0316	TPR repeats containing protein	R	303.437	-0.188396	0.0947113	0.457641	rest
PFDSM3638_01525	PF0317	Permease of the drug/metabolite transporter (DMT) superfamily	G	113.216	-0.166725	0.26608	0.726887	rest
PFDSM3638_01530	PF0318	Dipeptidyl aminopeptidase/acylaminoacyl-peptidase	E	1481.17	-0.0166752	0.841942	0.961709	rest
PFDSM3638_01535				0.830385	-0.036021	0.666247	NA	rest
PFDSM3638_01540	PF0319	Lactate dehydrogenase or related 2-hydroxyacid dehydrogenase	C	138.611	0.0382513	0.7866	0.950769	rest
PFDSM3638_01545	PF0320	Uncharacterized protein	S	50.8963	-0.0819173	0.649332	NA	rest
PFDSM3638_01550	PF0321	Protein containing two CBS domains (some fused to C-terminal double-stranded RNA-binding domain of RaiA family)	R	1185.2	0.0915432	0.222259	0.690091	rest
PFDSM3638_01555	PF0322	Transcriptional regulator, CopG/Arc/MetJ family (DNA-binding and a metal-binding domains)	V	23.5978	0.0617919	0.762446	NA	rest
PFDSM3638_01560				0.890572	0.0215743	0.801552	NA	rest
PFDSM3638_01565				0.47651	0.07872	0.314894	NA	rest
PFDSM3638_01570	PF0323	Predicted trancriptional regulator, ArsR family	S	228.936	-0.00663285	0.957915	0.984523	rest
PFDSM3638_01575	PF0324	Uncharacterized protein, DUF1102 family	S	236.074	-0.461845	0.000797867	0.0168692	rest
PFDSM3638_01580	PF0325	Uncharacterized protein, DUF1102 family	S	170.931	-0.214757	0.0974332	0.457641	rest
PFDSM3638_01585	PF0326	Signal peptidase I	U	71.6397	-0.507287	0.00519942	0.079605	rest
PFDSM3638_01590	PF0327	Uncharacterized protein, DUF1102 family	S	15.8918	-0.298164	0.194582	NA	rest
PFDSM3638_01595	PF0328	Uncharacterized membrane protein	S	48.3139	-0.446082	0.0294244	NA	rest
PFDSM3638_01600	PF0329	Uncharacterized protein, contains DUF11 domain	S	159.322	0.0278112	0.840384	0.961709	rest
PFDSM3638_01605	PF0330	Archaellum assembly protein J, TadC family	N	90.5296	0.120167	0.442807	0.829563	rest
PFDSM3638_01610	PF0331	ATPase involved in archaellum/pili biosynthesis	N	153.076	0.166899	0.245703	0.70839	rest
PFDSM3638_01615	PF0332	KaiC family ATPase involved in biogenesis of archaellum	N	40.7532	-0.0943527	0.625315	NA	rest
PFDSM3638_01620	PF0333	Archaellum protein G, archaellin of FlaG/FlaF family	N	58.1652	0.203908	0.28291	NA	rest
PFDSM3638_01625	PF0334	Archaellum protein F, archaellin of FlaG/FlaF family	N	102.262	0.0122429	0.941744	0.978064	rest
PFDSM3638_01630	PF0335	Archaellum protein D/E	N	1674	0.0127208	0.864637	0.966987	rest
PFDSM3638_01635	PF0336	Archaellum protein C	N	607.531	0.109461	0.231948	0.699358	rest
PFDSM3638_01640	PF0337	Archaeal flagellins	N	1069.95	0.231135	0.00762377	0.103621	rest
PFDSM3638_01645	PF0338	Archaeal flagellins	N	1085.76	0.242777	0.00711828	0.0978309	rest
PFDSM3638_01650	-	hypothetical protein		2762.48	0.196478	0.0100484	0.128075	rest
PFDSM3638_01655	PF0339	SAM-dependent methyltransferase with N-terminal dimerization domain	Q	52.7249	-0.17914	0.323216	NA	rest
PFDSM3638_01660	PF0340	Transcriptional activator of archaellum, contains HTH domain	K	11.6845	0.00559132	0.979397	NA	rest
PFDSM3638_01665	PF0341	Uncharacterized protein	S	282.251	-0.177805	0.101975	0.473174	rest
PFDSM3638_01670	PF0342	HEAT repeats containing protein	S	363.651	-0.139758	0.162461	0.594501	rest
PFDSM3638_01675	PF0343	S-adenosylhomocysteine hydrolase	H	655.37	0.064622	0.450097	0.837703	rest
PFDSM3638_01680	PF0344	Radical SAM superfamily enzyme	R	275.011	0.0943571	0.39701	0.807355	rest
PFDSM3638_01685	PF0345	Molybdopterin converting factor, small subunit	H	56.3123	-0.00827431	0.961331	NA	rest
PFDSM3638_01690	PF0346	Aldehyde:ferredoxin oxidoreductase	C	2128.68	0.294444	0.000459668	0.0105565	rest
PFDSM3638_01695	-	hypothetical protein		177.566	-0.161595	0.205259	0.66847	rest
PFDSM3638_01700				6.04981	0.100654	0.588968	NA	rest
PFDSM3638_01705				11.5131	0.000739307	0.998592	NA	rest
PFDSM3638_01710	PF0348	Transposase	L	1014.58	0.0777822	0.334808	0.771006	rest
PFDSM3638_01715	PF0388	Uncharacterized membrane protein	S	107.015	-0.0234048	0.874339	0.972137	rest
PFDSM3638_01720	PF0387	Cupin domain containing protein	S	108.17	-0.158337	0.280756	0.738156	rest
PFDSM3638_01725	PF0386	Predicted RNA-binding protein containing a C-terminal EMAP domain	R	328.307	-0.0862209	0.408157	0.81144	rest
PFDSM3638_01730	PF0385	Uncharacterized protein	S	134.826	-0.2017	0.1495	0.564119	rest
PFDSM3638_01735	PF0384	nanoRNase/pAp phosphatase, hydrolyzes c-di-AMP and oligoRNAs	R	358.386	0.0176427	0.860842	0.966	rest
PFDSM3638_01740	PF0383	Uncharacterized protein	S	104.043	-0.140912	0.343406	0.772664	rest
PFDSM3638_01745	PF0382	Prefoldin, chaperonin cofactor	O	1043.31	-0.0286548	0.712428	0.946694	rest
PFDSM3638_01750	PF0381	Uncharacterized protein	S	623.646	-0.125777	0.149031	0.563945	rest
PFDSM3638_01755	PF0380	ParB-like NTPase domain	K	829.303	0.106343	0.231078	0.699358	rest
PFDSM3638_01760	PF0379	Ribosomal protein L39E	J	109.717	0.106501	0.468997	0.842298	rest
PFDSM3638_01765	PF0378	Ribosomal protein L31E	J	492.422	0.218988	0.0249202	0.224284	rest
PFDSM3638_01770	PF0377	Translation initiation factor 6 (eIF-6)	J	1599.93	-0.136517	0.0729794	0.406731	rest
PFDSM3638_01775	PF0376	Ribosomal protein L20A (L18A)	J	1285.95	-0.228525	0.00710163	0.0978309	rest
PFDSM3638_01780	PF0375	Predicted prefoldin, molecular chaperone implicated in de novo protein folding	O	342.737	-0.259135	0.0197767	0.201088	rest
PFDSM3638_01785	PF0374	Ribosome-binding ATPase YchF, GTP1/OBG family	J	285.318	0.0082518	0.9425	0.978064	rest
PFDSM3638_01790	PF0373	ABC-type metal ion transport system, periplasmic component/surface adhesin	P	253.58	0.645798	6.60988e-08	2.25753e-06	rest
PFDSM3638_01795	PF0372	Molybdopterin biosynthesis enzyme	H	146.88	0.0675371	0.62239	0.909156	rest
PFDSM3638_01800	PF0371	Na+-dependent transporter of the SNF family	R	24.7075	-0.115827	0.570655	NA	rest
PFDSM3638_01805	PF0370	Lactate dehydrogenase or related 2-hydroxyacid dehydrogenase	C	60.0337	-0.0755707	0.668937	NA	rest
PFDSM3638_01810	PF0369	Peptidase M42 family protein	G	119.608	-0.0385939	0.784799	0.950769	rest
PFDSM3638_01815	PF0368	Sulfite exporter, TauE/SafE family	R	51.7093	-0.0786761	0.673173	NA	rest
PFDSM3638_01820	PF0367	Inactivated PP-loop ATPase fused to N-terminal RNA binding KH-domain	S	72.3623	-0.0687361	0.679084	0.940212	rest
PFDSM3638_01825	PF0366	Dephospho-CoA kinase	H	43.0704	-0.026862	0.884999	NA	rest
PFDSM3638_01830	PF0365	Membrane associated inactivated KaiC-like ATPase, DUF835 family	S	15.1272	-0.0632686	0.757053	NA	rest
PFDSM3638_01835	PF0364	RIO-like serine/threonine protein kinase fused to N-terminal HTH domain	T	210.011	-0.0585845	0.6222	0.909156	rest
PFDSM3638_01840	PF0363	Beta-galactosidase	G	242.263	-0.0830693	0.465025	0.842298	rest
PFDSM3638_01845	PF0362	Glucosamine 6-Phosphate Deaminase	M	76.9803	0.106692	0.513566	0.850263	rest
PFDSM3638_01850	PF0361	ABC-type oligopeptide transport system, ATPase component	E	261.223	0.081406	0.492701	0.848109	rest
PFDSM3638_01855	PF0360	ABC-type dipeptide/oligopeptide/nickel transport system, ATPase component	E	103.102	-0.0445394	0.765746	0.948784	rest
PFDSM3638_01860	PF0359	ABC-type dipeptide/oligopeptide/nickel transport system, permease component	E	31.609	0.139851	0.488306	NA	rest
PFDSM3638_01865	PF0358	ABC-type dipeptide/oligopeptide/nickel transport system, permease component	E	20.6411	0.35898	0.125103	NA	rest
PFDSM3638_01870	PF0357	ABC-type transport system, periplasmic component	E	482.236	0.501981	4.7724e-07	1.55045e-05	rest
PFDSM3638_01875	PF0356	Beta-glucosidase/6-phospho-beta-glucosidase/beta-galactosidase	G	181.605	0.0192896	0.878909	0.972315	rest
PFDSM3638_01880	PF0355.1n	RHH/CopG DNA binding protein, antitoxin	S	65.6546	-0.0619218	0.712614	NA	rest
PFDSM3638_01885	PF0355	PIN domain containing protein	V	78.0163	0.267263	0.107553	0.479134	rest
PFDSM3638_01890	PF0354	N-acetylglucosaminyl deacetylase, LmbE family	S	38.6481	0.0526641	0.780413	NA	rest
PFDSM3638_01895	PF0353	ATP-dependent RNA ligase	L	470.118	-0.21016	0.0278124	0.234469	rest
PFDSM3638_01900	PF0352	CRISPR-Cas system related protein, RAMP superfamily Cas7 group		680.936	-0.17575	0.040423	0.291045	rest
PFDSM3638_01905	PF0350	Ca2+/Na+ antiporter	P	105.115	0.00531053	0.973159	0.989201	rest
PFDSM3638_01910	PF0349	Uncharacterized protein, containing C-terminal Zn-ribbon domain	S	141.698	-0.229818	0.102308	0.473174	rest
PFDSM3638_01915				0.45312	0.0196993	0.790691	NA	rest
PFDSM3638_01920	PF0390	Predicted aconitase	R	217.267	-0.0136343	0.912052	0.978064	rest
PFDSM3638_01925	PF0391	Swiveling domain associated with predicted aconitase	C	127.797	-0.0986398	0.47681	0.843386	rest
PFDSM3638_01930	PF0392	Membrane-associated protease RseP, regulator of RpoE activity in bacteria	M	369.375	0.041249	0.679748	0.940212	rest
PFDSM3638_01935	PF0393	CRISPR-Cas system related protein Cas6, RAMP superfamily	V	44.2691	-0.0767394	0.682274	NA	rest
PFDSM3638_01940	PF0394	UDP-N-acetylmuramyl pentapeptide phosphotransferase/UDP-N-acetylglucosamine-1-phosphate transferase	M	87.0291	-0.0829057	0.594611	0.900008	rest
PFDSM3638_01945	PF0395	5'-deoxynucleotidase, HD superfamily hydrolase	R	112.143	0.11375	0.43233	0.827731	rest
PFDSM3638_01950	-	hypothetical protein		36.6158	0.194062	0.329085	NA	rest
PFDSM3638_01955	PF0397	GTPase SAR1 or related small G protein	R	60.7441	0.0885089	0.609812	NA	rest
PFDSM3638_01960	PF0398	CDP-diglyceride synthetase	I	30.8319	-0.329752	0.124652	NA	rest
PFDSM3638_01965	PF0399	Archaea-specific RecJ-like exonuclease, contains DnaJ-type Zn finger domain	L	284.499	-0.0799554	0.452658	0.837703	rest
PFDSM3638_01970	PF0400	tRNA G10 N-methylase Trm11	L	47.6935	0.0858874	0.643205	NA	rest
PFDSM3638_01975	PF0401	M73 family secreted endopeptidase	S	65.5777	0.00144182	0.994418	NA	rest
PFDSM3638_01980	PF0402	Nucleoside-diphosphate-sugar epimerase	M	130.622	-0.0530248	0.712669	0.946694	rest
PFDSM3638_01985	PF0403	Uncharacterized membrane protein, a component of a putative secretion system	S	28.6833	-0.0779391	0.695003	NA	rest
PFDSM3638_01990	PF0404	Uncharacterized membrane anchored protein with extracellular vWF domain and Ig-like domain	R	31.197	-0.073599	0.708475	NA	rest
PFDSM3638_01995	PF0405	AAA+ ATPase of MoxR-like family, a component of a putative secretion system	R	78.2433	-0.013096	0.935071	0.978064	rest
PFDSM3638_02000	PF0406	Uncharacterized membrane anchored protein with extracellular flavodoxin-like domain, a component of a putative secretion system	S	8.40657	0.262211	0.227246	NA	rest
PFDSM3638_02005	PF0407	Cell surface protein, a component of a putative secretion system	L	31.9383	0.0878752	0.65667	NA	rest
PFDSM3638_02010	PF0409	Uncharacterized membrane anchored protein with Ig-like domain	S	166.362	-0.0644101	0.61902	0.909156	rest
PFDSM3638_02015	PF0410	Uncharacterized membrane protein, a component of a putative secretion system	S	37.6131	0.0370832	0.848678	NA	rest
PFDSM3638_02020	PF0411	Oligosaccharyltransferase membrane subunit	R	202.32	0.106202	0.42627	0.825736	rest
PFDSM3638_02025	PF0412	Small-conductance mechanosensitive channel	M	169.157	0.099523	0.442293	0.829563	rest
PFDSM3638_02030	PF0413	Uncharacterized protein	S	139.268	0.089276	0.515137	0.850263	rest
PFDSM3638_02035	PF0414	Uncharacterized protein	S	21.3834	0.14061	0.501816	NA	rest
PFDSM3638_02040	PF0415	WD40/PQQ-like beta propeller repeat containing protein	S	247.584	-0.328018	0.00573893	0.0868666	rest
PFDSM3638_02045	PF0416	Uncharacterized membrane protein	S	96.7817	-0.256854	0.097254	0.457641	rest
PFDSM3638_02050	PF0417	Uncharacterized membrane anchored protein with extracellular vWF domain and Ig-like domain	R	194.762	-0.302538	0.0231131	0.216807	rest
PFDSM3638_02055	PF0418	AAA+ ATPase of MoxR-like family, a component of a putative secretion system	R	250.623	-0.367269	0.00149856	0.0285154	rest
PFDSM3638_02060	PF0419	Uncharacterized membrane protein	S	209.366	-0.250878	0.0401122	0.290378	rest
PFDSM3638_02065	PF0420	Transglutaminase-like cysteine protease	E	597.664	-0.22024	0.0140285	0.165362	rest
PFDSM3638_02070	PF0421	5-formaminoimidazole-4-carboxamide-1-beta-D-ribofuranosyl 5'-monophosphate synthetase (purine biosynthesis)	F	57.8712	0.2772	0.134533	NA	rest
PFDSM3638_02075	PF0422	Phosphoribosylamine-glycine ligase	F	11.4488	0.0619841	0.761224	NA	rest
PFDSM3638_02085	PF0425	RecA-superfamily ATPase, KaiC family	R	25.3215	0.0627031	0.758271	NA	rest
PFDSM3638_02090	PF0426	Phosphoribosylaminoimidazole carboxylase (NCAIR synthetase)	F	60.9454	-0.122672	0.480651	NA	rest
PFDSM3638_02095	PF0427	Phosphoribosylcarboxyaminoimidazole (NCAIR) mutase	F	41.1004	-0.0384204	0.838438	NA	rest
PFDSM3638_02100	PF0428	Ser-tRNA(Ala) deacylase AlaX (editing enzyme)	R	44.613	-0.136868	0.475297	NA	rest
PFDSM3638_02105	PF0429	Na+/proline symporter	E	79.6923	-0.178852	0.274777	0.731468	rest
PFDSM3638_02115	PF0430	Formate-dependent phosphoribosylglycinamide formyltransferase (GAR transformylase)	F	12.7009	-0.232586	0.288438	NA	rest
PFDSM3638_02120	PF0431	Phosphoribosylaminoimidazole (AIR) synthetase	F	5.8236	0.0654952	0.718293	NA	rest
PFDSM3638_02125	PF0432	Ribonucleotide monophosphatase NagD, HAD superfamily	G	71.9319	-0.0114479	0.944042	0.978064	rest
PFDSM3638_02130	PF0433	Uncharacterized protein		11.9715	0.225527	0.303389	NA	rest
PFDSM3638_02135	-	hypothetical protein		11.2601	0.149185	0.476476	NA	rest
PFDSM3638_02140	PF0432.3n	Uncharacterized protein		3.79389	0.0216661	0.890867	NA	rest
PFDSM3638_02145	PF0435	AAA+ superfamily ATPase fused to HTH and RecB nuclease domains	R	10.1187	-0.208375	0.325388	NA	rest
PFDSM3638_02155	PF0436	N-acetylneuraminic acid mutarotase	S	15.298	-0.0265669	0.89499	NA	rest
PFDSM3638_02160	PF0437	PKD domain containing protein	R	19.9065	0.094549	0.648168	NA	rest
PFDSM3638_02165	PF0437.1n	Uncharacterized protein		8.39605	-0.00168743	0.991378	NA	rest
PFDSM3638_02170	PF0438	ATPase, AAA+ superfamily fused to HTH and PD-(DE)xK endonuclease domains	R	11.9178	-0.367471	0.13081	NA	rest
PFDSM3638_02175	PF0439	Cell surface protein	S	72.1225	-0.142775	0.394289	0.803048	rest
PFDSM3638_02180	PF0439.3n	Uncharacterized protein		3.37917	-0.136851	0.39361	NA	rest
PFDSM3638_02185	PF0440	Intein/homing endonuclease	L	1056.09	-0.327483	0.000159971	0.00394596	rest
PFDSM3638_02190	PF0441	Galactose-1-phosphate uridylyltransferase	C	127.016	0.228629	0.111376	0.483234	rest
PFDSM3638_02195	PF0442	Beta-glucosidase/6-phospho-beta-glucosidase/beta-galactosidase	G	217.856	0.116259	0.339197	0.771006	rest
PFDSM3638_02200	PF0443	MFS family permease	G	334.986	-0.188002	0.0806707	0.429814	rest
PFDSM3638_02205	PF0444	Glycosyl hydrolase family 57	G	163.055	-0.0935918	0.46862	0.842298	rest
PFDSM3638_02210	PF0445	Galactokinase	G	175.863	0.00835925	0.949569	0.980703	rest
PFDSM3638_02220	PF0447	Transposase	L	1008.13	0.0737908	0.35949	0.785917	rest
PFDSM3638_02225	PF0448	N-acetylglucosamine-1-phosphate uridyltransferase	M	19.7398	0.127408	0.543246	NA	rest
PFDSM3638_02230	PF0449	Predicted permease	R	48.4607	-0.153782	0.402508	NA	rest
PFDSM3638_02235	PF0450	Glutamine synthetase	E	2133.88	0.167488	0.131033	0.530503	rest
PFDSM3638_02240	PF0451	Uncharacterized membrane protein	S	34.4291	0.0865169	0.658193	NA	rest
PFDSM3638_02245	PF0452	Uncharacterized protein, DUF61 family	S	136.307	0.161443	0.242487	0.706012	rest
PFDSM3638_02250	PF0453	S-layer domain	S	346.145	0.237319	0.0344965	0.267147	rest
PFDSM3638_02255	PF0454	Geranylgeranyl reductase, flavoprotein	C	114.965	-0.182915	0.20669	0.6686	rest
PFDSM3638_02260	PF0455	ASCH domain, RNA binding protein	R	89.1634	-0.245164	0.122379	0.512607	rest
PFDSM3638_02265	PF0456	Zn-dependent carboxypeptidase, M32 family	E	1310.02	0.0313685	0.685208	0.943844	rest
PFDSM3638_02270	PF0457	Zn-dependent protease	R	118.462	-0.0916206	0.519115	0.854631	rest
PFDSM3638_02275	PF0458	Nicotinamide mononucleotide adenylyltransferase	H	161.254	0.095093	0.46116	0.842298	rest
PFDSM3638_02280	PF0459	S-adenosyl-l-methionine hydroxide adenosyltransferase	F	140.872	0.0673731	0.621779	0.909156	rest
PFDSM3638_02285	PF0460	Transglutaminase-like cysteine protease	E	687.89	-0.125433	0.162925	0.594566	rest
PFDSM3638_02290	PF0461	SpoU rRNA Methylase family enzyme	R	167.779	0.0457799	0.723579	0.946694	rest
PFDSM3638_02295	PF0462	Phosphatidylglycerophosphate synthase	I	92.29	-0.178973	0.264997	0.726887	rest
PFDSM3638_02300				0.606486	0.0419013	0.571065	NA	rest
PFDSM3638_02305	PF0463	HAD superfamily hydrolase	R	238.388	-0.0537364	0.64428	0.925762	rest
PFDSM3638_02310	PF0464	Aldehyde:ferredoxin oxidoreductase	C	257.325	-0.115954	0.301987	0.7449	rest
PFDSM3638_02315	PF0465	Glycosyl transferase family 2	M	157.872	-0.291796	0.027011	0.230633	rest
PFDSM3638_02320	PF0466	TBP-like domain	R	143.136	-0.0609631	0.654782	0.93081	rest
PFDSM3638_02325	PF0467	Predicted ATP-dependent protease	O	2723.32	0.0661986	0.338889	0.771006	rest
PFDSM3638_02330	PF0468	Proteasome lid subunit RPN8/RPN11, contains Jab1/MPN domain metalloenzyme (JAMM) motif	R	7.8344	-0.0316948	0.866506	NA	rest
PFDSM3638_02335	PF0469	ASCH domain, predicted RNA-binding domain	S	63.4488	0.179186	0.305206	NA	rest
PFDSM3638_02340	PF0470	ASCH domain, RNA binding protein	R	55.3437	-0.0407	0.815897	NA	rest
PFDSM3638_02345	PF0471	Type II secretory pathway, prepilin signal peptidase PulO	N	231.494	-0.114342	0.331724	0.768881	rest
PFDSM3638_02350	PF0472	Pilin/Flagellin, contains class III signal peptide		99.2309	0.161602	0.290435	0.744566	rest
PFDSM3638_02355	PF0473	tRNA A-37 threonylcarbamoyl transferase component Bud32	T	86.8755	0.0683845	0.668955	0.934992	rest
PFDSM3638_02360	PF0474	DNA structure-specific ATPase involved in suppression of recombination, MutS family	L	62.6781	-0.111154	0.538764	NA	rest
PFDSM3638_02365	PF0475	Translation initiation factor 2B subunit, eIF-2B alpha/beta/delta family	J	41.9695	0.00579182	0.976528	NA	rest
PFDSM3638_02370	PF0476	Predicted nucleotide-utilizing enzyme related to molybdopterin-biosynthesis enzyme MoeA	R	32.612	-0.0561935	0.772621	NA	rest
PFDSM3638_02375	PF0477	Glycosidase	G	175.402	0.246161	0.084937	0.435139	rest
PFDSM3638_02380	PF0478	Glycosidase	G	83.9305	0.0376503	0.813671	0.954428	rest
PFDSM3638_02385	PF0479	Uncharacterized protein	S	82.8966	0.0781279	0.622961	0.909156	rest
PFDSM3638_02390	PF0480	Lysophospholipase, alpha-beta hydrolase superfamily	I	307.03	-0.183638	0.0833986	0.432245	rest
PFDSM3638_02395	PF0481	Translation initiation factor 2, beta subunit (eIF-2beta)/eIF-5 N-terminal domain	J	957.136	0.032908	0.691874	0.943849	rest
PFDSM3638_02400	PF0482	ATPase involved in replication control, Cdc46/Mcm family	L	526.799	0.103687	0.271561	0.727804	rest
PFDSM3638_02405	PF0483	DNA replication initiation complex subunit, GINS23 family	L	25.4114	-0.0652992	0.746612	NA	rest
PFDSM3638_02410	PF0484	GTPase SAR1 or related small G protein	R	65.4576	0.174626	0.318271	NA	rest
PFDSM3638_02415	PF0485	FleN family ATPase involved in pili biosynthesis	N	78.8517	-0.0562884	0.72733	0.946694	rest
PFDSM3638_02420	PF0486	Permease of the drug/metabolite transporter (DMT) superfamily	G	54.5599	0.183312	0.316676	NA	rest
PFDSM3638_02425	PF0487	Predicted membrane-associated or secreted trancriptional regulator	K	256.017	0.1384	0.218815	0.686156	rest
PFDSM3638_02430	PF0488	Ribosomal protein S6E/S10	J	524.399	0.125997	0.198552	0.662836	rest
PFDSM3638_02435	PF0489	Uncharacterized membrane protein	S	132.601	-0.0845607	0.544114	0.863453	rest
PFDSM3638_02440	PF0490	Uncharacterized protein, DUF2100 family	S	323.117	-0.151073	0.20924	0.671586	rest
PFDSM3638_02445	PF0491	Transcription initiation factor IIE, alpha subunit	K	890.206	-0.132097	0.170007	0.613088	rest
PFDSM3638_02450	PF0492	Uncharacterized protein	S	280.492	-0.0255908	0.820539	0.954428	rest
PFDSM3638_02455				0.327505	-0.00584037	0.953424	NA	rest
PFDSM3638_02460	PF0493	Possible nuclease of RNase H fold, RuvC/YqgF family	R	218.015	0.143842	0.224438	0.692018	rest
PFDSM3638_02465	PF0494	Topoisomerase IA	L	307.806	0.125333	0.259651	0.724648	rest
PFDSM3638_02470	PF0495	Reverse gyrase	L	900.021	0.000197813	0.999966	0.999966	rest
PFDSM3638_02475	PF0496	Sugar-specific transcriptional regulator TrmB	K	2314.3	0.272137	0.000566344	0.0127859	rest
PFDSM3638_02480	PF0497	DNA-binding transcriptional regulator, IclR family	K	86.2135	-0.0315946	0.844648	0.961709	rest
PFDSM3638_02485	PF0498	Uncharacterized Zn-finger containing protein	R	55.8047	-0.289259	0.129721	NA	rest
PFDSM3638_02490	PF0499	Arginase family enzyme	E	161.383	-0.402736	0.00608479	0.0910667	rest
PFDSM3638_02495	PF0500	Wybutosine (yW) biosynthesis enzyme TYW2, tRNA(Phe) (4-demethylwyosine(37)-C(7)) aminocarboxypropyltransferase transferase	J	406.958	-0.258282	0.0155671	0.177133	rest
PFDSM3638_02500	PF0501	Nucleoside-triphosphatase THEP1	F	846.638	-0.0502766	0.554998	0.866656	rest
PFDSM3638_02505	PF0502	ABC-type cobalamin/Fe3+-siderophores transport system, ATPase component	P	687.897	-0.189256	0.0260765	0.227019	rest
PFDSM3638_02510	PF0503	ABC-type Fe3+-siderophore transport system, permease component	P	1090.02	-0.0299833	0.691605	0.943849	rest
PFDSM3638_02515	PF0504	tRNA(Met) C34 N-acetyltransferase TmcA	R	752.668	-0.102368	0.22986	0.699358	rest
PFDSM3638_02520	PF0505	Transcriptional regulator, contains HTH domain	K	61.3735	0.0770821	0.657536	NA	rest
PFDSM3638_02525	-	hypothetical protein		952.582	0.068038	0.701052	0.946694	rest
PFDSM3638_02530	PF0507	Pilin/Flagellin, contains class III signal peptide	S	68.9959	0.331703	0.0804643	NA	rest
PFDSM3638_02535	PF0508	Glycosyltransferase of PMT family	S	59.2172	0.102636	0.564124	NA	rest
PFDSM3638_02545	PF0510	Predicted pyrophosphatase	R	33.3976	-0.0871156	0.655618	NA	rest
PFDSM3638_02550	PF0511	3-methyladenine DNA glycosylase/8-oxoguanine DNA glycosylase	L	47.2832	-0.0394233	0.828217	NA	rest
PFDSM3638_02555	PF0512	Ribosome-binding protein aMBF1, translation factor, contains Zn-ribbon and HTH domains	K	695.123	0.0893938	0.29082	0.744566	rest
PFDSM3638_02560	PF0513	4-aminobutyrate aminotransferase or related aminotransferase	E	77.2775	-0.214244	0.191088	0.642686	rest
PFDSM3638_02565	PF0514	Na+/alanine symporter	E	27.0561	-0.0622659	0.755407	NA	rest
PFDSM3638_02570	PF0515	Type II secretory pathway, prepilin signal peptidase PulO	N	42.019	-0.00485346	0.978186	NA	rest
PFDSM3638_02575	PF0516	Predicted component of type IV pili like system	S	31.5722	-0.170442	0.397653	NA	rest
PFDSM3638_02580	PF0517	AAA+ ATPase of MoxR-like family, a component of a putative secretion system	R	77.5574	-0.14315	0.377896	0.796505	rest
PFDSM3638_02585	PF0518	Uncharacterized membrane anchored protein with extracellular vWF domain and Ig-like domain	R	27.3671	-0.0458981	0.816936	NA	rest
PFDSM3638_02590	PF0519	Uncharacterized membrane protein	S	49.4863	0.178747	0.33507	NA	rest
PFDSM3638_02595	PF0520	MFS family permease	G	319.679	0.173192	0.111229	0.483234	rest
PFDSM3638_02600	PF0521	Putative Ca2+/H+ antiporter, TMEM165/GDT1 family	S	30.8878	0.00534808	0.979749	NA	rest
PFDSM3638_02605	PF0522	Aspartate/tyrosine/aromatic aminotransferase	E	487.363	0.220466	0.0295438	0.244424	rest
PFDSM3638_02610	PF0523	Subunit of KEOPS complex (Cgi121BUD32KAE1)	J	44.9492	-0.0318393	0.861402	NA	rest
PFDSM3638_02615	PF0524	Transcriptional regulator, contains N-terminal RHH domain	V	118.509	0.141942	0.334795	0.771006	rest
PFDSM3638_02620	PF0525	Cell division GTPase	D	771.635	-0.00746967	0.930482	0.978064	rest
PFDSM3638_02625	PF0526	ATPase involved in chromosome partitioning, ParA family	D	145.356	-0.0872054	0.518066	0.854039	rest
PFDSM3638_02630	PF0527	Transcriptional regulator, CopG/Arc/MetJ family	S	93.9082	-0.206469	0.184828	0.634022	rest
PFDSM3638_02635	PF0528	Energy-coupling factor transporter ATP-binding protein EcfA2	P	12.9262	-0.00793218	0.967393	NA	rest
PFDSM3638_02640	PF0529	Energy-coupling factor transporter transmembrane protein EcfT	P	3.32822	0.0709115	0.645689	NA	rest
PFDSM3638_02645	PF0530	ABC-type Co2+ transport system, permease component	P	4.30105	-0.0536491	0.74143	NA	rest
PFDSM3638_02650	PF0531	ABC-type Co2+ transport system, permease component	P	6.29941	0.0841082	0.650854	NA	rest
PFDSM3638_02655	PF0532	Acyl-CoA synthetase (NDP forming)	C	1943.89	-0.111915	0.15069	0.566269	rest
PFDSM3638_02660	PF0533	Indolepyruvate ferredoxin oxidoreductase, alpha and beta subunit	C	3879.82	-0.145664	0.0363531	0.27829	rest
PFDSM3638_02665	PF0534	Pyruvate:ferredoxin oxidoreductase or related 2-oxoacid:ferredoxin oxidoreductase, gamma subunit	C	1986.02	-0.130909	0.0558458	0.342748	rest
PFDSM3638_02670	PF0535	Transcriptional regulator	K	51.318	-0.154826	0.409657	NA	rest
PFDSM3638_02675				12.1021	0.198715	0.357599	NA	rest
PFDSM3638_02680	PF0536	Transposase	L	277.22	0.10194	0.34484	0.774582	rest
PFDSM3638_02685	PF0537	Argonaute homolog, implicated in RNA metabolism and viral defense	J	51.3328	0.0339471	0.854701	NA	rest
PFDSM3638_02690				4.31158	-0.0639957	0.689632	NA	rest
PFDSM3638_02695	PF0538	Uncharacterized protein	S	126.198	0.00843258	0.953632	0.983156	rest
PFDSM3638_02700	PF0539	Transposase IS4-like component		641.877	-0.116914	0.199787	0.663039	rest
PFDSM3638_02705	PF0540	Thymidylate synthase	F	164.184	-0.139195	0.282695	0.738333	rest
PFDSM3638_02710	PF0541	Methionine aminopeptidase	J	175.324	0.0741431	0.563506	0.872295	rest
PFDSM3638_02715				4.49411	0.0279384	0.868068	NA	rest
PFDSM3638_02720	PF0542	Molybdopterin biosynthesis enzyme	H	163.124	0.00136894	0.991593	0.99608	rest
PFDSM3638_02725	PF0543	Molybdopterin converting factor, small subunit	H	115.893	-0.0869276	0.545425	0.863453	rest
PFDSM3638_02730	PF0544	Thiamine monophosphate synthetase YjbQ, ThiE analog	S	60.8546	-0.170307	0.339347	NA	rest
PFDSM3638_02735	PF0545	Uncharacterized protein	S	23.9918	0.0371334	0.855809	NA	rest
PFDSM3638_02740	PF0546	Uncharacterized protein	S	71.9285	-0.0879386	0.595829	0.900008	rest
PFDSM3638_02745	PF0547	Cyclic 2, 3-diphosphoglycerate synthetase	R	4146.26	0.0628529	0.37269	0.796505	rest
PFDSM3638_02750	PF0548	Hydrogenase maturation factor	O	12.6564	-0.0353527	0.860243	NA	rest
PFDSM3638_02755	PF0549	Hydrogenase maturation factor	O	120.191	-0.081428	0.564878	0.872295	rest
PFDSM3638_02760	-	hypothetical protein		71.8669	-0.0955299	0.56207	0.872295	rest
PFDSM3638_02765	PF0551	Uncharacterized membrane protein	S	27.4334	-0.320432	0.14978	NA	rest
PFDSM3638_02770	PF0552	Arsenite efflux pump ACR3 or related permease	P	338.943	0.0624625	0.553124	0.865759	rest
PFDSM3638_02775	PF0553	Protein-tyrosine-phosphatase	T	30.4332	0.0960405	0.63449	NA	rest
PFDSM3638_02780	PF0554	Predicted dehydrogenase	R	90.3107	-0.312958	0.0529026	0.331191	rest
PFDSM3638_02785	PF0555	Glycosyltransferase WbsX	M	64.2048	0.142209	0.417092	NA	rest
PFDSM3638_02790	PF0556	hypothetical protein		21.1681	-0.0286033	0.887287	NA	rest
PFDSM3638_02795	PF0557	Short-chain alcohol dehydrogenase	I	186.934	0.0301665	0.821166	0.954428	rest
PFDSM3638_02800	PF0558	Co/Zn/Cd efflux system component	P	45.4225	0.311582	0.115317	NA	rest
PFDSM3638_02805	PF0559	Hydrogenase maturation factor	O	3048.41	-0.178235	0.0109769	0.13414	rest
PFDSM3638_02810	PF0560	Uncharacterized protein	S	138.161	0.00542175	0.969549	0.988301	rest
PFDSM3638_02815	PF0561	P-loop ATPase		122.982	-0.18108	0.206399	0.6686	rest
PFDSM3638_02820	PF0562	Transposase	L	198.797	-0.0417078	0.74717	0.946964	rest
PFDSM3638_02825	PF0563	Uncharacterized protein	S	16.5663	-0.109244	0.598992	NA	rest
PFDSM3638_02830				2.8387	0.00804291	0.955695	NA	rest
PFDSM3638_02835	PF0564	Superfamily II DNA/RNA helicase, SNF2 family	K	140.176	0.207397	0.159999	0.589034	rest
PFDSM3638_02840	PF0565	Uncharacterized protein	S	45.6127	-0.000426931	0.99689	NA	rest
PFDSM3638_02845	PF0566	Predicted ATPase, AAA+ superfamily	R	362.439	0.187302	0.0650296	0.376606	rest
PFDSM3638_02855	PF0569	ASCH domain, putative RNA-binding protein, DUF365 family	S	99.0505	0.0114355	0.944287	0.978064	rest
PFDSM3638_02865	PF0572	Superfamily I DNA/RNA helicase	L	118.901	0.0416248	0.769997	0.948784	rest
PFDSM3638_02870	PF0573	AbrB family transcriptional regulator	K	16.4144	0.11516	0.582472	NA	rest
PFDSM3638_02875	PF0574	PIN domain containing protein	V	17.0886	0.244335	0.271377	NA	rest
PFDSM3638_02885	PF0575	PIN domain containing protein	V	4.74292	0.0627249	0.702376	NA	rest
PFDSM3638_02895	PF0577	ABC-type multidrug transport system, ATPase component	V	252.936	-0.131276	0.238218	0.705151	rest
PFDSM3638_02900	PF0578	ABC-type Na+ efflux pump, permease component	P	177.791	-0.109322	0.406432	0.811047	rest
PFDSM3638_02905	PF0579	ABC-2 family transporter protein	S	99.0535	-0.0367367	0.806486	0.954032	rest
PFDSM3638_02910	PF0580	Uncharacterized protein	S	48.2468	-0.0731707	0.689166	NA	rest
PFDSM3638_02915	PF0581	Uncharacterized protein	S	48.8115	-0.126849	0.498122	NA	rest
PFDSM3638_02920	PF0582	ABC-type multidrug transport system, permease component	V	26.0871	-0.0329424	0.868865	NA	rest
PFDSM3638_02925	PF0583	ABC-type multidrug transport system, ATPase component	V	42.6706	0.0984236	0.608942	NA	rest
PFDSM3638_02930	PF0584	Transcriptional regulator, PadR family	K	17.2016	0.230846	0.295179	NA	rest
PFDSM3638_02935	PF0585	ATPase, AAA+ superfamily fused to HTH and PD-(DE)xK endonuclease domains	R	42.1741	-0.0959993	0.614415	NA	rest
PFDSM3638_02940	PF0586	Uncharacterized protein		70.0018	-0.0965747	0.562786	0.872295	rest
PFDSM3638_02945	PF0587	Uncharacterized protein	S	101.541	0.00601559	0.968744	0.988301	rest
PFDSM3638_02950	PF0588	Phosphomannomutase	G	851.811	-0.0793854	0.316677	0.754587	rest
PFDSM3638_02955	PF0589	Mannose-1-phosphate guanylyltransferase fused to cupin domain	M	708.27	-0.099673	0.243288	0.706012	rest
PFDSM3638_02960	PF0590	HAD superfamily hydrolase	R	127.621	-0.121779	0.385194	0.79878	rest
PFDSM3638_02965	PF0591	Mannosyl-3-phosphoglycerate synthase	G	420.64	-0.152706	0.126474	0.519949	rest
PFDSM3638_02970	PF0592	Helicase of YprA family	R	170.878	0.10278	0.440513	0.827941	rest
PFDSM3638_02975	PF0593	Predicted hydrolase (metallo-beta-lactamase superfamily)	R	155.108	0.0172803	0.897776	0.976224	rest
PFDSM3638_02980	PF0594	Ornithine carbamoyltransferase	E	1962.68	0.00665796	0.926516	0.978064	rest
PFDSM3638_02985	PF0595	Diphthamide biosynthesis methyltransferase	J	45.125	-0.108031	0.567521	NA	rest
PFDSM3638_02990	PF0596	Predicted exonuclease of the beta-lactamase fold involved in RNA processing	J	35.785	0.157797	0.436507	NA	rest
PFDSM3638_02995	PF0597	Metal-dependent amidase/aminoacylase/carboxypeptidase	R	306.89	-0.0803859	0.452456	0.837703	rest
PFDSM3638_03000	PF0598	Aspartate carbamoyltransferase, regulatory subunit	F	221.607	0.304236	0.0167161	0.181023	rest
PFDSM3638_03005	PF0599	Aspartate carbamoyltransferase, catalytic chain	F	421.37	0.320623	0.00933435	0.123103	rest
PFDSM3638_03010	PF0600	Uncharacterized protein	S	106.227	-0.0807462	0.584194	0.891347	rest
PFDSM3638_03015	PF0601	Thiamine-phosphate synthase and thiamin biosynthesis regulator ThiR	H	84.1342	-0.142844	0.377763	0.796505	rest
PFDSM3638_03020	PF0602	NADH-FMN oxidoreductase RutF, flavin reductase (DIM6/NTAB) family	R	200.391	-0.0451279	0.714146	0.946694	rest
PFDSM3638_03025	PF0603	PIN-domain and Zn ribbon	R	21.2144	-0.0425957	0.833197	NA	rest
PFDSM3638_03030	PF0604	Hydrogenase maturation factor	O	393.735	-0.0353982	0.722129	0.946694	rest
PFDSM3638_03035	PF0605	Transposase IS4-like component		2078.87	-0.0772178	0.276494	0.733645	rest
PFDSM3638_03040	PF0606	MFS family permease	G	389.578	0.0378652	0.697892	0.946694	rest
PFDSM3638_03045	PF0607	TBP-interacting protein N-terminal domain and Zn finger domain containing protein	S	902.332	-0.0836763	0.311046	0.74923	rest
PFDSM3638_03050	PF0608	Alcohol dehydrogenase, class IV	C	1193.27	-0.185607	0.0184906	0.192418	rest
PFDSM3638_03055	PF0609	RNAse III distant homolog	R	102.974	-0.126804	0.409417	0.811522	rest
PFDSM3638_03060	PF0610	Transcriptional regulator containing an HTH domain fused to a Zn-ribbon	K	165.853	-0.303399	0.0210948	0.206605	rest
PFDSM3638_03065	PF0611	Uncharacterized protein, DUF763 family	S	144.602	-0.143803	0.284973	0.739496	rest
PFDSM3638_03070	PF0612	Aromatic ring-opening dioxygenase, LigB subunit	Q	147.13	0.0485333	0.718991	0.946694	rest
PFDSM3638_03075	PF0613	Bifunctional fructose-1,6-bisphosphate aldolase/phosphatase FBPA/FBPase	G	5260.61	-0.082143	0.279313	0.736724	rest
PFDSM3638_03080	PF0614	Chromosome segregation protein Spo0J, contains CBS and ParB-like NTPase domains	K	51.7696	-0.282717	0.134529	NA	rest
PFDSM3638_03085	PF0615	Zn finger protein HypA/HybF (possibly regulating hydrogenase expression)	R	216.546	-0.0870973	0.465513	0.842298	rest
PFDSM3638_03090	PF0616	Mrp family protein, ATPase, contains iron-sulfur cluster	D	241.137	-0.0572239	0.617311	0.909156	rest
PFDSM3638_03095	PF0617	Ni,Fe-hydrogenase maturation factor	C	143.691	-0.0910792	0.500853	0.848109	rest
PFDSM3638_03100	PF0618	Molybdopterin-guanine dinucleotide biosynthesis protein A	H	83.602	0.0170324	0.916602	0.978064	rest
PFDSM3638_03105	PF0619	Predicted DNA-binding protein with PD1-like DNA-binding motif	R	33.8341	0.126908	0.526328	NA	rest
PFDSM3638_03110	PF0620	Predicted DNA-binding protein	R	62.1892	0.115301	0.507684	NA	rest
PFDSM3638_03115	PF0621	Predicted membrane-associated or secreted trancriptional regulator	K	76.7096	0.0376682	0.817218	0.954428	rest
PFDSM3638_03120	PF0623	Uncharacterized membrane protein	S	58.417	0.153198	0.396794	NA	rest
PFDSM3638_03125	PF0624	Uncharacterized protein, DUF1931 family	S	26.0615	0.157161	0.451496	NA	rest
PFDSM3638_03135	PF0628	Death domain family protein, DUF3227 family	S	18.1334	0.0437736	0.832459	NA	rest
PFDSM3638_03140	PF0629	Inactivated RecA-superfamily ATPase	S	46.0037	0.013509	0.943038	NA	rest
PFDSM3638_03145	PF0630	Zn-ribbon domain, DUF2082	S	13.0701	0.28311	0.216622	NA	rest
PFDSM3638_03150	PF0631	Pyruvate-formate lyase-activating enzyme	O	89.8481	-0.0529791	0.734122	0.946964	rest
PFDSM3638_03155	PF0632	AAA+ superfamily ATPase fused to HTH and RecB nuclease domains	R	29.9143	-0.0457683	0.816099	NA	rest
PFDSM3638_03160	PF0633	Flavodoxin	C	53.0027	-0.212174	0.246445	NA	rest
PFDSM3638_03165	PF0634	AAA+ superfamily ATPase fused to HTH and RecB nuclease domains	R	33.576	-0.182462	0.361516	NA	rest
PFDSM3638_03170	PF0635	AAA+ superfamily ATPase fused to HTH and RecB nuclease domains	R	27.268	0.0031092	0.989004	NA	rest
PFDSM3638_03175	PF0636	AAA+ superfamily ATPase fused to HTH and RecB nuclease domains	R	52.3269	-0.253321	0.177463	NA	rest
PFDSM3638_03180	PF0637	CRISPR-Cas system related protein, large subunit of CASCADE complex	V	82.712	-0.147286	0.363579	0.788742	rest
PFDSM3638_03185	PF0638	CRISPR-Cas system related protein, large subunit of CASCADE complex	V	86.5521	0.211336	0.186824	0.637617	rest
PFDSM3638_03190	PF0639	CRISPR-Cas system associated HD superfamily nuclease	L	87.2115	0.00275635	0.987155	0.994622	rest
PFDSM3638_03195	PF0640	CRISPR-associated helicase Cas3	V	368.913	0.0817823	0.407282	0.811047	rest
PFDSM3638_03200	PF0641	CRISPR-Cas system related protein Cas5, RAMP superfamily	V	125.879	-0.00132661	0.991451	0.99608	rest
PFDSM3638_03205	PF0642	CRISPR-Cas system related protein Cas7, RAMP superfamily	V	595.714	0.129621	0.140047	0.547047	rest
PFDSM3638_03210	PF0643	CRISPR-Cas system associated protein, predicted small subunit of CASCADE complex	S	121.626	0.106772	0.455099	0.840765	rest
PFDSM3638_03215	PF0644	CRISPR-Cas associated transcriptional regulator, contains CARF and HTH domain	K	38.7436	-0.232332	0.243703	NA	rest
PFDSM3638_03220	PF0645	Minimal nucleotidyltransferase	V	91.5138	-0.0823018	0.598198	0.900008	rest
PFDSM3638_03225	PF0646	Uncharacterized protein YtfP, gamma-glutamylcyclotransferase (GGCT)/AIG2-like family	S	47.6591	-0.141532	0.444047	NA	rest
PFDSM3638_03230	PF0647	Radical SAM superfamily enzyme	R	67.0628	0.0341714	0.840585	NA	rest
PFDSM3638_03235	PF0648	Uncharacterized membrane protein	S	4.43469	0.0155442	0.924998	NA	rest
PFDSM3638_03240	PF0649	DNA-binding transcriptional regulator GbsR, MarR family	K	68.6388	-0.0209314	0.901421	NA	rest
PFDSM3638_03245	PF0650	Bacillus germination protein YpeB homolog, contains PepSY domain, predicted peptidase inhibitor	S	73.1151	-0.222761	0.185161	0.634022	rest
PFDSM3638_03250	PF0651	Predicted secreted peptidase of C13 family	S	104.244	0.00335524	0.983423	0.992363	rest
PFDSM3638_03255	PF0652	ATPase, AAA+ superfamily fused to HTH and PD-(DE)xK endonuclease domains	R	17.9739	-0.284903	0.207383	NA	rest
PFDSM3638_03260	PF0653	Uncharacterized protein	S	70.1874	-0.0598471	0.721122	0.946694	rest
PFDSM3638_03265	PF0654	Cell surface protein	S	38.4528	-0.130679	0.496924	NA	rest
PFDSM3638_03275	PF0656	Uncharacterized protein		102.645	-0.0769106	0.615301	0.909156	rest
PFDSM3638_03280	PF0657	Dihydrodipicolinate synthase/N-acetylneuraminate lyase	E	45.2271	-0.186217	0.329979	NA	rest
PFDSM3638_03285	-	hypothetical protein		33.9192	0.00535222	0.979695	NA	rest
PFDSM3638_03290	-	hypothetical protein		71.2147	-0.239755	0.159621	0.589034	rest
PFDSM3638_03295	-	hypothetical protein		29.4714	0.144633	0.479153	NA	rest
PFDSM3638_03300	PF0660	Epoxyqueuosine reductase QueG (queuosine biosynthesis)	C	33.9537	-0.0863909	0.661908	NA	rest
PFDSM3638_03305	PF0661	Sugar-specific transcriptional regulator TrmB	K	118.584	-0.30268	0.0435511	0.299021	rest
PFDSM3638_03310	PF0662	Uncharacterized protein	S	67.3359	-0.239974	0.168637	NA	rest
PFDSM3638_03315	PF0663	Uncharacterized membrane protein	S	126.602	-0.166032	0.248106	0.709179	rest
PFDSM3638_03320	PF0664	Ferredoxin fold protein from antibiotic biosynthesis monooxygenase family	S	14.5986	-0.0796976	0.697464	NA	rest
PFDSM3638_03325	PF0665	Uncharacterized membrane protein	S	249.153	0.32662	0.0164344	0.180914	rest
PFDSM3638_03330	PF0666	16S rRNA C967 or C1407 C5-methylase, RsmB/RsmF family	J	328.208	-0.0651957	0.552189	0.865759	rest
PFDSM3638_03335	PF0667	Adenylosuccinate lyase	F	160.584	-0.206768	0.114432	0.493281	rest
PFDSM3638_03340	PF0668	YjgF family enzyme shown to be reactive intermediate/imine deaminase	J	224.323	0.00768917	0.950068	0.980703	rest
PFDSM3638_03345	PF0669	Acetyltransferase (GNAT) family	K	281.943	0.126252	0.26059	0.724648	rest
PFDSM3638_03350	PF0670	Translation initiation factor RLI1, contains Fe-S and AAA+ ATPase domains	R	504.518	0.177672	0.0522885	0.330087	rest
PFDSM3638_03355	PF0670.1n	Uncharacterized protein		56.4456	-0.0499054	0.776223	NA	rest
PFDSM3638_03360	PF0671	Acetyl-CoA carboxylase, carboxyltransferase component	I	1739.06	0.173535	0.0138838	0.165118	rest
PFDSM3638_03365	PF0672	Na+-transporting methylmalonyl-CoA/oxaloacetate decarboxylase, gamma subunit	C	175.095	-0.0620631	0.61954	0.909156	rest
PFDSM3638_03370	PF0673	Biotin carboxyl carrier protein	I	1006.57	0.111016	0.167651	0.608478	rest
PFDSM3638_03375	PF0674	Na+-transporting methylmalonyl-CoA/oxaloacetate decarboxylase, beta subunit	C	2643.89	0.0786489	0.25864	0.724287	rest
PFDSM3638_03380	PF0675	Uncharacterized membrane protein	S	19.7328	-0.0519518	0.79839	NA	rest
PFDSM3638_03385	PF0676	Carbamate kinase	E	177.411	-0.261728	0.0424413	0.294437	rest
PFDSM3638_03390	PF0677	Replicative superfamily II helicase	L	134.316	0.0666494	0.642896	0.924771	rest
PFDSM3638_03395	PF0678	tRNA m(1)G methyltransferase	J	234.769	0.155569	0.190756	0.642686	rest
PFDSM3638_03400	PF0679	Predicted metal-dependent hydrolase	R	19.4651	-0.0857976	0.6758	NA	rest
PFDSM3638_03405	PF0680	Thiamine monophosphate synthetase YjbQ, ThiE analog	S	188.857	-0.0487566	0.700137	0.946694	rest
PFDSM3638_03410	PF0681	Uncharacterized protein		1235.53	0.0286996	0.73158	0.946964	rest
PFDSM3638_03415	PF0684	Uncharacterized membrane protein	S	347.187	-0.110502	0.312934	0.74923	rest
PFDSM3638_03420	PF0685	RecB family restriction endonuclease, SeqA-like protein	V	113.062	0.0870002	0.544842	0.863453	rest
PFDSM3638_03425	PF0686	Uncharacterized protein		52.0528	0.0417059	0.817965	NA	rest
PFDSM3638_03430	PF0687	Transcription initiation factor TFIIB, Brf1 subunit/Transcription initiation factor TFIIB	K	215.597	0.206089	0.116825	0.501972	rest
PFDSM3638_03435	PF0688	Subtilisin-like serine protease, fragment	O	199.56	-0.0952266	0.452384	0.837703	rest
PFDSM3638_03440	PF0689	Hydroxylamine reductase, 6Fe-6S prismane cluster-containing protein	C	52.6463	0.185596	0.32087	NA	rest
PFDSM3638_03445	PF0691	Predicted transcriptional regulator	R	44.484	0.0341967	0.856267	NA	rest
PFDSM3638_03450	PF0692	hypothetical protein		109.296	0.348557	0.022501	0.21408	rest
PFDSM3638_03455	PF0693	Sulfurtransferase TusA	S	34.3597	0.562126	0.0189489	NA	rest
PFDSM3638_03460	PF0694	Flavorubredoxin	C	118.529	0.773334	3.96726e-06	0.000122893	rest
PFDSM3638_03465	PF0695	Hemerythrin HHE cation binding domain containing protein	S	112.708	0.472217	0.00322377	0.0530131	rest
PFDSM3638_03470	PF0696	Cupin domain containing protein	G	17.3608	0.134173	0.525745	NA	rest
PFDSM3638_03475	PF0697	MFS family permease	G	13.9373	0.205969	0.344751	NA	rest
PFDSM3638_03480	PF0698	hypothetical protein		10.0754	0.21852	0.309045	NA	rest
PFDSM3638_03485	PF0702	Xaa-Pro aminopeptidase	E	21.3592	0.955326	0.00228451	NA	rest
PFDSM3638_03490	PF0703	Uncharacterized protein	S	396.997	1.58375	7.28746e-38	3.88276e-36	selected_genes
PFDSM3638_03495	PF0704	Uncharacterized protein, DUF302 family	S	1114.32	6.13665	3.69171e-247	8.1956e-245	selected_genes
PFDSM3638_03500	PF0705	Cytochrome c biogenesis protein	O	4197.7	6.30181	0	0	selected_genes
PFDSM3638_03505	PF0706	DsrE/DsrF-like family	S	1215.63	6.87482	1.15176e-240	2.19164e-238	selected_genes
PFDSM3638_03510	PF0706.1n	Uncharacterized protein	S	471.621	5.43462	1.97673e-148	2.19417e-146	selected_genes
PFDSM3638_03520	PF0708	Na+-driven multidrug efflux pump	V	1988.96	0.0406012	0.637505	0.921217	rest
PFDSM3638_03525	-	hypothetical protein		499.808	0.0726407	0.478045	0.843386	rest
PFDSM3638_03535	PF0714	Flavodoxin	C	43.0146	-0.347791	0.0831084	NA	rest
PFDSM3638_03540	PF0715	Nitroreductase	C	121.508	-0.29122	0.0590877	0.35064	rest
PFDSM3638_03545	PF0716	3-hydroxyisobutyrate dehydrogenase or related beta-hydroxyacid dehydrogenase	I	260.907	-0.1958	0.0912641	0.4546	rest
PFDSM3638_03550	PF0717	SAM-dependent methyltransferase	Q	33.9202	0.162129	0.418441	NA	rest
PFDSM3638_03560	PF0718	Uncharacterized membrane protein	S	1643.1	-0.0249724	0.77149	0.948868	rest
PFDSM3638_03565	PF0719	SnoaL/NTF2 family protein		160.707	-0.0957704	0.470099	0.842298	rest
PFDSM3638_03580	PF0721	Multimeric flavodoxin WrbA	R	1107.24	3.92081	1.39087e-51	9.26317e-50	selected_genes
PFDSM3638_03585	PF0722	AhpC/TSA family peroxiredoxin	O	2252.49	7.79641	1.75416e-140	1.79734e-138	selected_genes
PFDSM3638_03590	PF0723	High-affinity Fe2+/Pb2+ permease	P	442.494	6.25231	1.80421e-96	1.60214e-94	selected_genes
PFDSM3638_03595	PF0724	Thiol-disulfide isomerase or thioredoxin	O	2210.31	5.05091	0	0	selected_genes
PFDSM3638_03600	PF0725	Predicted CoA-binding protein	R	994.931	3.44083	2.39973e-194	3.5516e-192	selected_genes
PFDSM3638_03605	PF0726	Uncharacterized protein, DUF302 family	S	1173.84	3.38161	2.63691e-217	4.39045e-215	selected_genes
PFDSM3638_03610	PF0727	Copper-ion-binding protein	P	1958.99	6.70751	0	0	selected_genes			1
PFDSM3638_03615	PF0728	SAM-dependent methyltransferase	Q	206.781	4.99598	6.10411e-78	4.78275e-76	selected_genes
PFDSM3638_03620	PF0729	Ferredoxin	C	89.3436	3.41756	5.45337e-37	2.7938e-35	selected_genes
PFDSM3638_03625	PF0730	Uncharacterized membrane protein	S	41.2631	0.279459	0.174033	NA	rest
PFDSM3638_03635	PF0732	ABC-type multidrug transport system, ATPase component	V	15.9005	0.168298	0.431185	NA	rest
PFDSM3638_03640	-	hypothetical protein		20.0617	-0.0342267	0.865521	NA	rest
PFDSM3638_03645	PF0733	ABC-type multidrug transport system, ATPase component	V	50.2771	-0.0495068	0.783932	NA	rest
PFDSM3638_03650	PF0734	Uncharacterized protein		38.7036	-0.619685	0.00757	NA	rest
PFDSM3638_03655	PF0735	Radical SAM superfamily enzyme	R	94.8965	-0.235825	0.130666	0.530503	rest
PFDSM3638_03660	PF0736	Uncharacterized protein		879.762	-0.198279	0.0171272	0.182508	rest
PFDSM3638_03665	-	hypothetical protein		1613.02	0.025456	0.756704	0.946964	rest
PFDSM3638_03670	PF0737	Uncharacterized membrane protein	S	96.0329	4.74768	2.31257e-39	1.33928e-37	selected_genes
PFDSM3638_03675	PF0738	SAM-dependent methyltransferase	Q	2123.12	7.49774	4.12557e-293	1.09905e-293	selected_genes
PFDSM3638_03680	PF0738.1n	Uncharacterized protein	S	3831.16	8.1679	0	0	selected_genes
PFDSM3638_03690	PF0739	DNA-binding transcriptional regulator, Lrp family	P	39.4671	0.616005	0.00748786	NA	rest
PFDSM3638_03695	PF0740	Cation transport ATPase	P	3875.06	6.14214	1.35465e-175	1.8044e-173	selected_genes
PFDSM3638_03700	PF0741	Thiol-disulfide isomerase or thioredoxin	O	321.108	5.25639	2.11732e-104	2.01448e-102	selected_genes
PFDSM3638_03705	PF0742	Ferritin	P	1044.32	1.6049	7.32159e-68	5.41797e-66	selected_genes
PFDSM3638_03710	PF0743	Predicted CoA-binding protein	R	16.1589	0.188141	0.38328	NA	rest
PFDSM3638_03715	PF0744	ABC-type multidrug transport system, ATPase and permease component	V	49.6233	0.058651	0.752811	NA	rest
PFDSM3638_03720	PF0745	Multiple antibiotic transporter	U	54.5151	-0.297712	0.111714	NA	rest
PFDSM3638_03725	PF0746	Predicted divalent heavy-metal cations transporter	P	151.362	-0.0479462	0.716726	0.946694	rest
PFDSM3638_03730	PF0747	Xaa-Pro aminopeptidase	E	265.934	-0.235297	0.0414662	0.293333	rest
PFDSM3638_03735	PF0750	Nitroreductase	C	194.08	0.0738409	0.552251	0.865759	rest
PFDSM3638_03740	PF0751	Flavorubredoxin	C	1563	0.170694	0.0331933	0.262868	rest
PFDSM3638_03745	PF0752	Peroxiredoxin	O	392.562	0.123253	0.26021	0.724648	rest
PFDSM3638_03750	PF0753	Pyruvate:ferredoxin oxidoreductase or related 2-oxoacid:ferredoxin oxidoreductase, beta subunit	C	714.616	0.20017	0.0215025	0.207918	rest
PFDSM3638_03755	PF0754	Pyruvate:ferredoxin oxidoreductase or related 2-oxoacid:ferredoxin oxidoreductase, alpha subunit and gamma	C	1570.58	0.256722	0.00104045	0.0209981	rest
PFDSM3638_03760	PF0755	Lactaldehyde dehydrogenase, Succinate semialdehyde dehydrogenase, a-ketoglutarate semialdehyde dehydrogenase or other NAD-dependent aldehyde dehydrogenase	C	502.065	1.17214	3.55776e-27	1.63411e-25	selected_genes
PFDSM3638_03765	PF0756	Transposase	L	1014.38	0.0746225	0.353527	0.781406	rest
PFDSM3638_03775	PF0759	Transposable element, IS605 OrfB family, contains RNAse H fold nuclease and Zn finger domains	L	22.0896	-0.0365635	0.856884	NA	rest
PFDSM3638_03780	PF0760	Transposable element, IS605 OrfB family, contains RNAse H fold nuclease and Zn finger domains	L	45.6567	0.180934	0.346903	NA	rest
PFDSM3638_03800	PF0765	UDP-N-acetyl-D-mannosaminuronate dehydrogenase	M	689.581	0.132346	0.11904	0.504973	rest
PFDSM3638_03805	PF0766	Predicted dehydrogenase	R	215.216	0.0830709	0.497504	0.848109	rest
PFDSM3638_03810	PF0767	Predicted pyridoxal phosphate-dependent enzyme apparently involved in regulation of cell wall biogenesis	M	270.239	0.114032	0.305902	0.748656	rest
PFDSM3638_03820	PF0769	Glycosyl transferase family 2	M	10.3841	0.106623	0.602371	NA	rest
PFDSM3638_03825	PF0770	UDP-glucose pyrophosphorylase	M	24.6109	0.254583	0.239587	NA	rest
PFDSM3638_03830	PF0771	UDP-glucose 6-dehydrogenase	M	76.5156	0.150616	0.365255	0.791088	rest
PFDSM3638_03835	PF0772	Minimal nucleotidyltransferase	V	23.6191	0.153954	0.460969	NA	rest
PFDSM3638_03840	PF0774	RHH/copG family antitoxin	V	9.12416	-0.228803	0.285207	NA	rest
PFDSM3638_03845	-	hypothetical protein		11.5138	0.229604	0.29604	NA	rest
PFDSM3638_03850	PF0776	PIN domain containing protein, often a toxin of type II toxin-antitoxin systems	V	98.0048	-0.00644514	0.965985	0.987877	rest
PFDSM3638_03860	PF0776.1n	AbrB family transcriptional regulator, antitoxin component of toxin-antitoxin system	S	84.3148	-0.0469982	0.766272	0.948784	rest
PFDSM3638_03865	PF0778	PIN domain containing protein	V	6.83922	0.0990389	0.601978	NA	rest
PFDSM3638_03870	PF0779	Uncharacterized protein		2.32784	-0.0146819	0.911581	NA	rest
PFDSM3638_03875	PF0780	Transposase	L	1009.3	0.0759058	0.348646	0.777884	rest
PFDSM3638_03885	PF0781	PIN domain containing protein	V	16.2384	0.167526	0.433411	NA	rest
PFDSM3638_03890	PF0782	MATE family membrane protein, Rfbx family, flippase	R	14.4083	0.103349	0.619547	NA	rest
PFDSM3638_03895	PF0783	MATE family membrane protein, flippase	R	299.209	0.0349818	0.759596	0.946964	rest
PFDSM3638_03900	PF0784	Glycosyltransferase	M	32.1371	0.134684	0.497946	NA	rest
PFDSM3638_03905	PF0785	Transposase	L	290.344	0.140078	0.18896	0.640094	rest
PFDSM3638_03910	PF0785.2n	Uncharacterized protein		497.688	0.0483481	0.598322	0.900008	rest
PFDSM3638_03915	PF0786	Transposase IS4-like component		2343.37	-0.0567796	0.422423	0.825025	rest
PFDSM3638_03920	PF0787	Uncharacterized protein		14.7573	-0.202866	0.348548	NA	rest
PFDSM3638_03925	PF0788	Glycosyltransferase	M	20.5383	-0.204413	0.340724	NA	rest
PFDSM3638_03930	PF0789	Glycosyltransferase	M	39.3628	0.0774894	0.685017	NA	rest
PFDSM3638_03935	PF0790	Uncharacterized membrane protein	S	147.354	0.435808	0.00351021	0.0563326	rest
PFDSM3638_03940	PF0791	Glycosyltransferase	M	87.8364	0.339509	0.0419987	0.293333	rest
PFDSM3638_03945	PF0792	Asparagine synthase (glutamine-hydrolyzing)	E	155.988	0.140999	0.293964	0.744566	rest
PFDSM3638_03950	PF0793	Uncharacterized protein		74.4107	-0.176618	0.28868	0.744566	rest
PFDSM3638_03955	PF0794	UDP-N-acetylglucosamine 2-epimerase	M	505.8	-0.154336	0.131881	0.530895	rest
PFDSM3638_03960	PF0795	Glycosyltransferase	M	297.529	-0.133256	0.234692	0.699358	rest
PFDSM3638_03965	PF0796	Acetyltransferase (isoleucine patch superfamily)	R	64.6383	-0.193577	0.27984	NA	rest
PFDSM3638_03970	PF0797	Peptidoglycan interpeptide bridge formation enzyme, contains acetyltransferase domain of GNAT superfamily	M	118.607	-0.15984	0.266309	0.726887	rest
PFDSM3638_03975	PF0798	Glycosyl transferase family 2	M	289.713	0.0937663	0.386197	0.79878	rest
PFDSM3638_03980	PF0799	UDP-N-acetyl-D-mannosaminuronate dehydrogenase	M	153.782	0.0211772	0.872082	0.972137	rest
PFDSM3638_03990	PF0802	Uncharacterized membrane protein, a component of a putative secretion system	S	11.3636	-0.0131018	0.945312	NA	rest
PFDSM3638_03995	PF0803	Uncharacterized membrane anchored protein with extracellular vWF domain and Ig-like domain	R	50.9728	-0.0291752	0.872325	NA	rest
PFDSM3638_04000	PF0804	AAA+ ATPase of MoxR-like family, a component of a putative secretion system	R	63.5213	0.0501861	0.772713	NA	rest
PFDSM3638_04010	PF0807	Cell surface protein, a component of a putative secretion system	S	300.18	0.268667	0.0179867	0.188648	rest
PFDSM3638_04015	PF0808	Uncharacterized membrane anchored protein with Ig-like domain	S	174.976	-0.101538	0.430639	0.827731	rest
PFDSM3638_04020	PF0809	Uncharacterized membrane protein, a component of a putative secretion system	S	29.1824	-0.133816	0.508267	NA	rest
PFDSM3638_04025	PF0810	Membrane associated protein with extracellular Ig-like domain, a component of a putative secretion system	S	60.0336	0.183268	0.308643	NA	rest
PFDSM3638_04030	PF0811	Oligosaccharyltransferase membrane subunit	R	11.9843	0.035118	0.863488	NA	rest
PFDSM3638_04035	PF0812	PIN domain containing protein	V	13.5306	0.182669	0.395203	NA	rest
PFDSM3638_04040	PF0813	AbrB family transcriptional regulator	K	6.17169	-0.0495206	0.775915	NA	rest
PFDSM3638_04045	PF0814	Uncharacterized protein		30.0523	0.0406655	0.839752	NA	rest
PFDSM3638_04055	PF0816	Small-conductance mechanosensitive channel	M	552.921	0.0412906	0.672895	0.938102	rest
PFDSM3638_04060	PF0817	Transposase	L	1010.25	0.07489	0.352485	0.781406	rest
PFDSM3638_04065				0.838275	-0.0321989	0.709657	NA	rest
PFDSM3638_04070				2.86712	-0.000566778	0.994679	NA	rest
PFDSM3638_04075	PF0818	Deacetylase, including yeast histone deacetylase and acetoin utilization protein	R	85.6822	-0.0956137	0.540316	0.863453	rest
PFDSM3638_04080	PF0819	Ribosomal protein L14E/L6E/L27E	J	685.996	-0.0461686	0.597719	0.900008	rest
PFDSM3638_04085	PF0820	Cytidylate kinase	F	445.618	0.250608	0.0161888	0.179696	rest
PFDSM3638_04090	PF0821	Ribosomal protein L34E	J	215.312	0.23726	0.0490265	0.318553	rest
PFDSM3638_04095	PF0822	Uncharacterized protein	S	88.0332	0.107253	0.505227	0.848109	rest
PFDSM3638_04100	PF0823	Na+-driven multidrug efflux pump	V	118.911	0.296946	0.0548461	0.338217	rest
PFDSM3638_04105	PF0824	Na+-driven multidrug efflux pump	V	89.2134	0.205822	0.197982	0.662592	rest
PFDSM3638_04110	PF0825	Serine protease of the peptidase family S9A	E	2124.96	0.0114964	0.877458	0.972315	rest
PFDSM3638_04115	PF0826	MFS family permease	G	24.4718	-0.0201338	0.919438	NA	rest
PFDSM3638_04120	PF0827	tRNA (uracil-54, C5)-methyltransferase	J	116.099	-0.0868088	0.543311	0.863453	rest
PFDSM3638_04125	PF0828	Diphthamide synthase (EF-2-diphthine--ammonia ligase)	R	233.898	-0.00334713	0.975716	0.989836	rest
PFDSM3638_04130	PF0829	Uncharacterized protein containing archaeal-type C2H2 Zn-finger	R	788.054	0.224544	0.00698226	0.0978309	rest
PFDSM3638_04135	PF0830	Membrane protein implicated in regulation of membrane protease activity	O	19.5478	-0.379166	0.110554	NA	rest
PFDSM3638_04140	PF0831	Uncharacterized membrane protein	S	43.9259	0.0447582	0.81289	NA	rest
PFDSM3638_04145	PF0833	Phosphatidylglycerophosphatase A fused to adenosylcobinamide amidohydrolase, CbiZ	I	9.7058	-0.326362	0.161366	NA	rest
PFDSM3638_04150	PF0834	ABC-type multidrug transport system, permease component	V	96.7115	0.141277	0.377921	0.796505	rest
PFDSM3638_04155	PF0835	ABC-type multidrug transport system, ATPase component	V	488.068	0.177668	0.0570054	0.345142	rest
PFDSM3638_04165	PF0838	Uncharacterized small protein, DUF2281 family	S	97.3236	0.0256709	0.865351	0.966987	rest
PFDSM3638_04170	PF0839	PIN domain containing protein	V	142.214	-0.0100503	0.941071	0.978064	rest
PFDSM3638_04175	PF0840	GTP:adenosylcobinamide-phosphate guanylyltransferase	H	38.3371	0.276837	0.174774	NA	rest
PFDSM3638_04180	PF0841	GTP:adenosylcobinamide-phosphate guanylyltransferase	H	17.1751	-0.135134	0.519077	NA	rest
PFDSM3638_04185	-	hypothetical protein		4.31626	-0.0946129	0.567661	NA	rest
PFDSM3638_04190	PF0842	Predicted nuclease of the RecB family	S	4.32726	-0.203091	0.252731	NA	rest
PFDSM3638_04195	PF0842.1n	Predicted nuclease of the RecB family	S	7.49381	-0.230012	0.262108	NA	rest
PFDSM3638_04200	PF0843	DNA repair photolyase	L	137.855	0.286902	0.0472567	0.311145	rest
PFDSM3638_04205	PF0844	Peptidase family M23	S	75.7642	-0.0457349	0.778918	0.950769	rest
PFDSM3638_04210	PF0845	Indolepyruvate ferredoxin oxidoreductase, alpha and beta subunit	C	513.985	0.0334689	0.71698	0.946694	rest
PFDSM3638_04215	PF0846	Predicted metal-dependent hydrolase with the TIM-barrel fold	R	239.494	-0.172411	0.140911	0.54881	rest
PFDSM3638_04220	PF0847	SAM-dependent methyltransferase	Q	45.9296	-0.0789629	0.676398	NA	rest
PFDSM3638_04225	PF0848	Uncharacterized protein	S	6.48713	0.0598558	0.748531	NA	rest
PFDSM3638_04230	PF0849	Fe-S oxidoreductase, related to NifB/MoaA family	C	453.244	0.0919429	0.369108	0.793627	rest
PFDSM3638_04235	PF0850	Uncharacterized protein related to pyruvate formate-lyase activating enzyme	R	198.524	-0.149151	0.244723	0.70839	rest
PFDSM3638_04240	PF0851	Mn-dependent transcriptional regulator (DtxR family)	K	127.993	0.399617	0.00660203	0.0945581	rest
PFDSM3638_04245	PF0852	Xanthine/uracil/vitamin C permease, AzgA family	F	517.79	0.028982	0.752588	0.946964	rest
PFDSM3638_04250	PF0853	Purine nucleoside phosphorylase	F	163.697	0.0234702	0.85644	0.964811	rest
PFDSM3638_04255				2.23955	-0.319101	0.0549203	NA	rest
PFDSM3638_04260	PF0854	Glycosyl hydrolase family 12	G	134.167	-0.127035	0.35884	0.785917	rest
PFDSM3638_04265	PF0855	Uncharacterized membrane protein	S	59.6277	0.19758	0.269644	NA	rest
PFDSM3638_04270				1.14239	-0.0910714	0.367143	NA	rest
PFDSM3638_04275	PF0856	FMN-dependent dehydrogenase, includes L-lactate dehydrogenase and type II isopentenyl diphosphate isomerase	H	86.8047	0.258117	0.110601	0.483018	rest
PFDSM3638_04280	PF0855.1n	Transcriptional regulator, contains wHTH domain	S	23.2572	1.76751	2.77749e-06	NA	rest
PFDSM3638_04285	PF0857	Fe2+ transport system protein B	P	209.973	3.22732	1.12675e-54	7.89912e-53	selected_genes
PFDSM3638_04290	PF0858	Fe2+ transport system protein A	P	16.0649	4.52712	8.44031e-08	NA	rest
PFDSM3638_04295	PF0859	Mg-dependent DNase	L	91.3657	-0.443866	0.00812825	0.109362	rest
PFDSM3638_04300	PF0860	Predicted TIM-barrel enzyme	R	133.055	0.0221839	0.873905	0.972137	rest
PFDSM3638_04305	PF0861	Phosphomannomutase	G	582.587	0.066999	0.460853	0.842298	rest
PFDSM3638_04310	PF0861.1n	Uncharacterized protein		29.3372	-0.39988	0.0751163	NA	rest
PFDSM3638_04315	-	hypothetical protein		0.988007	0.103867	0.248994	NA	rest
PFDSM3638_04320	PF0862	Tyrosyl-tRNA synthetase	J	264.363	-0.0225772	0.844523	0.961709	rest
PFDSM3638_04325	PF0863	Adenylate cyclase, class 2 (thermophilic)	F	64.7231	-0.104487	0.557818	NA	rest
PFDSM3638_04330	PF0864	DNA-binding transcriptional regulator, Lrp family	P	92.6748	0.0316331	0.840672	0.961709	rest
PFDSM3638_04335	PF0865	3-polyprenyl-4-hydroxybenzoate decarboxylase	H	105.831	0.034788	0.819581	0.954428	rest
PFDSM3638_04340	PF0866	Diadenylate cyclase (c-di-AMP synthetase), DisA_N domain	S	163.182	-0.063106	0.628175	0.910478	rest
PFDSM3638_04345	PF0867	Uncharacterized protein	S	24.5338	-0.359546	0.118115	NA	rest
PFDSM3638_04350	PF0868	N-acetylglucosamine-1-phosphate uridyltransferase	M	1775.82	-0.0819703	0.242883	0.706012	rest
PFDSM3638_04355	PF0869	Aspartyl/asparaginyl-tRNA synthetase	J	365.574	0.110858	0.274316	0.731468	rest
PFDSM3638_04360	PF0870	Glycosyl hydrolase family 57	G	653.365	-0.0478618	0.582565	0.889882	rest
PFDSM3638_04365	PF0871	Uncharacterized protein	S	120.386	0.0285445	0.845791	0.961709	rest
PFDSM3638_04370	-	hypothetical protein		475.378	0.0412173	0.660565	0.933057	rest
PFDSM3638_04375	PF0874	Zn-dependent dipeptidase, microsomal dipeptidase homolog	E	50.7159	-0.167794	0.359488	NA	rest
PFDSM3638_04380	PF0875	Predicted archaeal methyltransferase	R	144.283	-0.140641	0.31185	0.74923	rest
PFDSM3638_04385	PF0876	Ribosomal protein L15E	J	722.125	-0.0556526	0.507651	0.848109	rest
PFDSM3638_04395	PF0880	AAA+ superfamily ATPase fused to HTH and RecB nuclease domains	R	199.787	-0.160492	0.204574	0.66847	rest
PFDSM3638_04400	PF0881	ABC-type multidrug transport system, ATPase component	V	228.663	-0.14656	0.258829	0.724287	rest
PFDSM3638_04405	PF0882	Uncharacterized membrane protein	S	128.763	-0.287394	0.0531156	0.331191	rest
PFDSM3638_04410	PF0883	ABC-2 family transporter protein	S	100.538	-0.131165	0.385803	0.79878	rest
PFDSM3638_04415	PF0884	Uncharacterized membrane protein	S	463.507	-0.244643	0.0145022	0.167973	rest
PFDSM3638_04420	-	hypothetical protein		489.512	-0.0801949	0.398265	0.807442	rest
PFDSM3638_04430	PF0886	Uncharacterized protein	S	188.865	-0.158822	0.200234	0.663039	rest
PFDSM3638_04435	PF0887	Uncharacterized membrane protein	S	456.045	0.0307311	0.749057	0.946964	rest
PFDSM3638_04440	PF0888	Uncharacterized protein	S	13.7751	0.0273186	0.895133	NA	rest
PFDSM3638_04445	PF0889	Uncharacterized protein	S	96.0062	0.00766314	0.960496	0.984896	rest
PFDSM3638_04450	PF0890	Leucyl-tRNA synthetase	J	1522.94	-0.0299471	0.678711	0.940212	rest
PFDSM3638_04455	PF0891	Ferredoxin	C	12872	-0.118474	0.0690258	0.389586	rest
PFDSM3638_04460	PF0892	NAD(P)H-flavin reductase	H	7939.95	-0.109509	0.0993472	0.464318	rest
PFDSM3638_04465	PF0893	Coenzyme F420-reducing hydrogenase, gamma subunit	C	7156.45	-0.151208	0.0282682	0.236813	rest
PFDSM3638_04470	PF0894	Coenzyme F420-reducing hydrogenase, alpha subunit	C	15762.7	-0.162523	0.00962376	0.124455	rest
PFDSM3638_04475	PF0895	ABC-type multidrug transport system, ATPase component	V	347.428	-0.444698	2.57296e-05	0.000713997	rest
PFDSM3638_04480	PF0896	Uncharacterized protein		28.8735	0.0444115	0.82438	NA	rest
PFDSM3638_04485	PF0897	Uncharacterized protein	S	207.021	0.044008	0.71517	0.946694	rest
PFDSM3638_04490	PF0897.1n	Uncharacterized protein	S	940.546	0.177569	0.0474192	0.311145	rest
PFDSM3638_04495	PF0898	Transposase	L	275.905	0.110282	0.308277	0.748656	rest
PFDSM3638_04500	PF0899	Uncharacterized protein, DUF1884 family	S	27.7283	-0.206133	0.322655	NA	rest
PFDSM3638_04505	PF0900	Restriction endonuclease, HNH family	V	60.2329	-0.327556	0.0727428	NA	rest
PFDSM3638_04510	PF0901	Uncharacterized protein		9.72221	-0.241499	0.264416	NA	rest
PFDSM3638_04515	PF0902	Uncharacterized protein, contains Zn ribbon C-terminal domain	S	70.4242	-0.113963	0.498521	0.848109	rest
PFDSM3638_04520				5.83353	0.0143996	0.937014	NA	rest
PFDSM3638_04525	PF0903	Predicted sugar kinase	R	349.473	-0.13396	0.191551	0.642686	rest
PFDSM3638_04530	PF0904	8-oxoguanine DNA glycosylase	L	203.195	-0.107403	0.369433	0.793627	rest
PFDSM3638_04535	PF0905	ABC-type multidrug transport system, ATPase component	V	140.736	-0.0952515	0.477447	0.843386	rest
PFDSM3638_04540	PF0906	Predicted permease	R	222.834	0.050569	0.679692	0.940212	rest
PFDSM3638_04545	PF0907	Beta-barrel domain related to domain II of E-FG and EF-TU/1a elongation factors	R	66.0266	0.00909698	0.958017	NA	rest
PFDSM3638_04550	PF0908	Predicted metal-dependent hydrolase (urease superfamily)	R	233.862	-0.0402934	0.733895	0.946964	rest
PFDSM3638_04555	PF0909	ABC-type cobalamin/Fe3+-siderophores transport system, ATPase component	P	34.1712	0.0642036	0.742666	NA	rest
PFDSM3638_04560	PF0910	ABC-type Fe3+-siderophore transport system, permease component	P	5.5342	-0.0206445	0.904796	NA	rest
PFDSM3638_04565	PF0911	ABC-type Fe3+-hydroxamate transport system, periplasmic component	P	17.8807	0.0568642	0.783617	NA	rest
PFDSM3638_04575	PF0915	Cytochrome c biogenesis protein	O	112.945	0.24948	0.0889285	0.445311	rest
PFDSM3638_04580	PF0916	Ribosome biogenesis protein, NOL1/NOP2/fmu family	J	115.666	0.176073	0.233049	0.699358	rest
PFDSM3638_04585	PF0917	Uncharacterized protein	S	53.2883	-0.0659482	0.710763	NA	rest
PFDSM3638_04590	PF0918	Pseudouridylate synthase	J	17.4732	0.00947272	0.964475	NA	rest
PFDSM3638_04595	PF0919	Uncharacterized protein		25.668	0.189838	0.368379	NA	rest
PFDSM3638_04605	PF0921	ABC-type multidrug transport system, ATPase component	V	60.8454	0.021149	0.904794	NA	rest
PFDSM3638_04610	PF0922	ABC-type Na+ efflux pump, permease component		49.2236	0.142096	0.447334	NA	rest
PFDSM3638_04615	PF0923	Uncharacterized protein		42.7042	0.0284154	0.880502	NA	rest
PFDSM3638_04620	PF0924	Uncharacterized protein		69.9304	-0.130114	0.437719	0.827731	rest
PFDSM3638_04625	PF0925	Radical SAM superfamily enzyme	R	109.35	-0.0456921	0.755315	0.946964	rest
PFDSM3638_04630	-	hypothetical protein		44.7795	0.210147	0.273169	NA	rest
PFDSM3638_04635	PF0926	Uncharacterized protein		47.0131	-0.216867	0.256836	NA	rest
PFDSM3638_04640	PF0927	rRNA-processing protein FCF1, contains PIN domain	R	7.32749	-0.108043	0.570362	NA	rest
PFDSM3638_04655	PF0929	Uncharacterized protein	S	1354.46	0.122356	0.0971023	0.457641	rest
PFDSM3638_04660	PF0930	7,8-Dihydro-6-hydroxymethylpterin-pyrophosphokinase, HPPK, Rossmann fold enzyme	R	117.932	-0.138672	0.338657	0.771006	rest
PFDSM3638_04665	PF0931	Nucleoside diphosphate kinase	F	223.043	-0.0576143	0.624349	0.909156	rest
PFDSM3638_04670	PF0932	Uncharacterized membrane protein	S	28.5151	0.0952802	0.634738	NA	rest
PFDSM3638_04675	PF0933	Rad3-related DNA helicase	K	152.404	-0.00910585	0.94417	0.978064	rest
PFDSM3638_04680	PF0934	Uncharacterized protein	S	14.7044	0.139121	0.510852	NA	rest
PFDSM3638_04685	PF0935	Acetolactate synthase large subunit or other thiamine pyrophosphate-requiring enzyme	E	47.448	-0.00120238	0.993576	NA	rest
PFDSM3638_04690	PF0936	Ketol-acid reductoisomerase	E	53.9138	0.16882	0.364973	NA	rest
PFDSM3638_04695	PF0937	Isopropylmalate/homocitrate/citramalate synthase	E	45.3772	0.085723	0.643754	NA	rest
PFDSM3638_04700	PF0938	Homoaconitate hydratase/3-isopropylmalate dehydratase large subunit family protein	E	45.678	0.14389	0.43916	NA	rest
PFDSM3638_04705	PF0939	3-isopropylmalate dehydratase small subunit	E	9.84295	0.172705	0.399734	NA	rest
PFDSM3638_04710	PF0940	Isocitrate/isopropylmalate dehydrogenase	C	36.5575	0.304399	0.159826	NA	rest
PFDSM3638_04715	PF0941	Isopropylmalate/homocitrate/citramalate synthase	E	71.2354	0.0313525	0.852569	0.964026	rest
PFDSM3638_04720	PF0942	Dihydroxyacid dehydratase/phosphogluconate dehydratase	E	90.2093	-0.255574	0.126034	0.519745	rest
PFDSM3638_04725	PF0943	HEPN domain containing protein	V	67.924	0.0366818	0.830816	NA	rest
PFDSM3638_04730	PF0944	Minimal nucleotidyltransferase	V	23.2648	0.0635922	0.75739	NA	rest
PFDSM3638_04735	PF0945	MFS family permease	G	26.6718	0.158513	0.445683	NA	rest
PFDSM3638_04740	PF0946	Transposase	L	195.546	0.0191431	0.882773	0.972315	rest
PFDSM3638_04745	PF0947	MFS family permease	G	134.259	0.115602	0.414993	0.815962	rest
PFDSM3638_04750	PF0948	Halocin C8 family precursor	S	637.444	0.033736	0.708969	0.946694	rest
PFDSM3638_04755	PF0949	Uncharacterized protein		187.698	-0.028268	0.835395	0.961709	rest
PFDSM3638_04760	PF0951	Cell surface protein	S	8.37221	-0.0485368	0.799479	NA	rest
PFDSM3638_04765	PF0952	Cell surface protein	S	25.9671	-0.0441755	0.824968	NA	rest
PFDSM3638_04770	PF0953	Acetyltransferase (GNAT) family	K	66.037	-0.322766	0.0694191	NA	rest
PFDSM3638_04775	PF0954	Uncharacterized protein		51.452	-0.198615	0.277248	NA	rest
PFDSM3638_04780	PF0955	Serine protease	E	201.015	-0.229167	0.0642046	0.373452	rest
PFDSM3638_04785	PF0956	Uncharacterized protein	S	31.4677	0.127198	0.523733	NA	rest
PFDSM3638_04790	PF0957	Peptidase family C39		16.5573	-0.19036	0.37578	NA	rest
PFDSM3638_04795	PF0958	ATPase, AAA+ superfamily fused to HTH and PD-(DE)xK endonuclease domains	R	3.74892	-0.0199675	0.894687	NA	rest
PFDSM3638_04800	PF0958.3n	PIN domain containing protein	V	34.8111	-0.241801	0.239052	NA	rest
PFDSM3638_04805	-	hypothetical protein		39.3296	-0.0485012	0.800808	NA	rest
PFDSM3638_04810	PF0959	Uncharacterized protein	S	29.0353	0.216056	0.303912	NA	rest
PFDSM3638_04815	PF0960	Uncharacterized protein		30.4353	-0.161795	0.422109	NA	rest
PFDSM3638_04820				6.78028	0.0965814	0.612251	NA	rest
PFDSM3638_04825				8.48558	-0.160858	0.427859	NA	rest
PFDSM3638_04830	PF0961	Uncharacterized protein		46.2869	-0.272854	0.159548	NA	rest
PFDSM3638_04835	PF0962	Uncharacterized protein		409.824	-0.0871092	0.385271	0.79878	rest
PFDSM3638_04840	PF0963	ATPase of the AAA+ class , CDC48 family	O	1246.74	0.0958381	0.226099	0.693925	rest
PFDSM3638_04845	PF0964	Nuclease of RNase H fold, RuvC/YqgF family	S	135.557	0.305095	0.0382778	0.283256	rest
PFDSM3638_04850	PF0965	Pyruvate:ferredoxin oxidoreductase or related 2-oxoacid:ferredoxin oxidoreductase, beta subunit	C	5744.81	0.184901	0.0257297	0.226933	rest
PFDSM3638_04855	PF0966	Pyruvate:ferredoxin oxidoreductase or related 2-oxoacid:ferredoxin oxidoreductase, alpha subunit	C	5761.31	0.158157	0.0611616	0.360475	rest
PFDSM3638_04860	PF0967	Pyruvate:ferredoxin oxidoreductase or related 2-oxoacid:ferredoxin oxidoreductase, delta subunit	C	1166.43	0.170751	0.0724809	0.40565	rest
PFDSM3638_04865	PF0968	Pyruvate:ferredoxin oxidoreductase or related 2-oxoacid:ferredoxin oxidoreductase, beta subunit	C	3186.29	0.180219	0.0453202	0.304881	rest
PFDSM3638_04870	PF0969	Pyruvate:ferredoxin oxidoreductase or related 2-oxoacid:ferredoxin oxidoreductase, alpha subunit	C	2406.27	0.163946	0.0926195	0.455063	rest
PFDSM3638_04875	PF0970	Pyruvate:ferredoxin oxidoreductase or related 2-oxoacid:ferredoxin oxidoreductase, delta subunit	C	218.799	0.341894	0.109638	0.480817	rest
PFDSM3638_04880	PF0971	Pyruvate:ferredoxin oxidoreductase or related 2-oxoacid:ferredoxin oxidoreductase, gamma subunit	C	1619.12	0.231082	0.154782	0.577324	rest
PFDSM3638_04885	PF0972	3-hydroxy-3-methylglutaryl CoA synthase	I	249.995	0.399639	0.106462	0.475865	rest
PFDSM3638_04890	PF0973	Acetyl-CoA acetyltransferase	I	204.953	0.380017	0.119124	0.504973	rest
PFDSM3638_04895	PF0974	OB-fold domain and Zn-ribbon containing protein, possible acyl-CoA-binding protein	R	110.367	0.159986	0.392773	0.803048	rest
PFDSM3638_04900	PF0975	Ni,Fe-hydrogenase maturation factor	C	25.8184	0.167389	0.424238	NA	rest
PFDSM3638_04905	PF0976	Uncharacterized membrane protein	S	3.40625	0.0204142	0.892513	NA	rest
PFDSM3638_04910	PF0977	Uncharacterized membrane protein YbjE, DUF340 family	S	21.8574	-0.117505	0.568539	NA	rest
PFDSM3638_04920	PF0979	Cob(I)alamin adenosyltransferase	H	146.429	0.27611	0.0441429	0.30153	rest
PFDSM3638_04925	PF0980	Aspartate racemase	M	373.217	0.1167	0.258713	0.724287	rest
PFDSM3638_04930				124.406	-0.149231	0.32965	0.767647	rest
PFDSM3638_04935	PF0981	MFS family permease	G	136.814	0.0441443	0.747183	0.946964	rest
PFDSM3638_04940	PF0982	DNA replication initiation complex subunit, GINS15 family	L	61.3967	-0.248287	0.163555	NA	rest
PFDSM3638_04945	PF0983	DNA polymerase sliding clamp subunit (PCNA homolog)	L	456.16	-0.0608005	0.52825	0.861234	rest
PFDSM3638_04950	PF0984	Uncharacterized protein	S	19.0827	-0.264096	0.235888	NA	rest
PFDSM3638_04955	PF0986	DNA-directed RNA polymerase, subunit M/Transcription elongation factor TFIIS	K	28.1564	-0.0792567	0.691511	NA	rest
PFDSM3638_04960	-	hypothetical protein		52.4461	0.0251119	0.889999	NA	rest
PFDSM3638_04965	PF0987	Deoxyinosine 3'endonuclease (endonuclease V)	L	28.6263	0.327273	0.134805	NA	rest
PFDSM3638_04970	PF0988	CTP-dependent Riboflavin kinase	H	32.5749	0.133512	0.502426	NA	rest
PFDSM3638_04975	PF0989	Phenylalanyl-tRNA synthetase alpha subunit	J	188.485	0.0549175	0.66307	0.933625	rest
PFDSM3638_04980	PF0990	Phenylalanyl-tRNA synthetase beta subunit	J	390.429	-0.0268367	0.787937	0.950769	rest
PFDSM3638_04985	PF0991	Threonine dehydrogenase or related Zn-dependent dehydrogenase	E	1013.45	-0.063474	0.434461	0.827731	rest
PFDSM3638_04990	PF0992	Pilus assembly protein TadC	N	370.043	-0.208504	0.0521332	0.330087	rest
PFDSM3638_04995	PF0993	Pilus assembly protein TadC	N	403.41	-0.168412	0.0960232	0.457641	rest
PFDSM3638_05000	PF0994	Pilus assembly protein, ATPase of CpaF family	N	3336.86	-0.0872375	0.24232	0.706012	rest
PFDSM3638_05005	PF0995	Secreted protein, component of type IV pili like system	S	231.309	-0.0241751	0.847632	0.961709	rest
PFDSM3638_05010	PF0996	Predicted component of type IV pili like system	S	1692.04	-0.0262993	0.718892	0.946694	rest
PFDSM3638_05015	PF0997	Uncharacterized protein	S	25.2425	0.0454903	0.825376	NA	rest
PFDSM3638_05020	PF0998	Ribosome biogenesis GTPase A	R	156.452	-0.122129	0.352368	0.781406	rest
PFDSM3638_05025	PF1000	ABC-type dipeptide/oligopeptide/nickel transport system, permease component	E	57.2565	-0.214894	0.237397	NA	rest
PFDSM3638_05030	PF1001	ABC-type dipeptide/oligopeptide/nickel transport system, permease component	E	28.3326	-0.0181514	0.926215	NA	rest
PFDSM3638_05035	PF1002	23S rRNA G2445 N2-methylase RlmL	L	24.1203	0.00787541	0.970238	NA	rest
PFDSM3638_05040	PF1003	ABC-type phosphate transport system, periplasmic component	P	96.0192	-0.026159	0.864085	0.966987	rest
PFDSM3638_05045	PF1004	Alkaline phosphatase	P	157.543	-0.0650057	0.623266	0.909156	rest
PFDSM3638_05050	PF1005	Sugar phosphate isomerase/epimerase	G	33.988	0.0521325	0.78887	NA	rest
PFDSM3638_05055	PF1006	ABC-type phosphate transport system, permease component	P	12.4648	-0.0415881	0.836566	NA	rest
PFDSM3638_05060	PF1007	ABC-type phosphate transport system, permease component	P	12.8048	-0.205299	0.342807	NA	rest
PFDSM3638_05065	PF1008	ABC-type phosphate transport system, ATPase component	P	12.8267	0.167186	0.432298	NA	rest
PFDSM3638_05070	PF1009	Phosphate uptake regulator	P	10.3792	-0.156365	0.447752	NA	rest
PFDSM3638_05075	PF1010	Phosphate uptake regulator	P	13.9779	-0.0724628	0.723546	NA	rest
PFDSM3638_05080	PF1011	ABC-type multidrug transport system, ATPase component	V	29.4024	0.241401	0.252619	NA	rest
PFDSM3638_05085	PF1012	ABC-type multidrug transport system, permease component	V	49.6906	-0.152495	0.40408	NA	rest
PFDSM3638_05090	PF1013	Uncharacterized protein	S	102.155	-0.182705	0.240621	0.706012	rest
PFDSM3638_05095	PF1014	Outer membrane lipoprotein-sorting protein	M	23.6731	-0.130423	0.526449	NA	rest
PFDSM3638_05100	-	hypothetical protein		4.72882	0.0719133	0.679784	NA	rest
PFDSM3638_05105	PF1015	Transposable element, IS605 OrfB family, contains RNAse H fold nuclease and Zn finger domains	L	51.5391	-0.0120806	0.944915	NA	rest
PFDSM3638_05110	PF1016	2-keto-4-pentenoate hydratase/2-oxohepta-3-ene-1,7-dioic acid hydratase (catechol pathway)	Q	216.041	-0.229177	0.0562611	0.342748	rest
PFDSM3638_05115	PF1017	Deaminated glutathione amidase	R	278.424	-0.147238	0.179207	0.627267	rest
PFDSM3638_05120	PF1019	Phosphohydrolase, Icc/MPP superfamily	R	19.6354	-0.250376	0.256894	NA	rest
PFDSM3638_05125	PF1020	Phosphate/sulphate permease	P	72.3514	0.0430604	0.795671	0.952648	rest
PFDSM3638_05130	PF1021	YkaA-like protein involved in regulation of phosphate transport, PhoU/UPF0111/DUF47 family	P	118.948	-0.119323	0.426684	0.825736	rest
PFDSM3638_05135	PF1022	Lrp/AsnC family C-terminal domain	K	975.726	-0.0293818	0.725211	0.946694	rest
PFDSM3638_05140	PF1023	Transposase	L	310.505	0.129485	0.214929	0.680014	rest
PFDSM3638_05145	PF1024	Cysteinyl-tRNA synthetase	J	811.903	0.0331885	0.708513	0.946694	rest
PFDSM3638_05150	PF1025	Uncharacterized protein	S	38.9988	-0.333222	0.103753	NA	rest
PFDSM3638_05155	PF1026	Malic enzyme	C	319.397	-0.0335886	0.748826	0.946964	rest
PFDSM3638_05160	PF1027	tRNA G10 N-methylase Trm11	L	25.408	0.175709	0.400583	NA	rest
PFDSM3638_05165	PF1028	Surface protein	S	142.47	0.0449779	0.738681	0.946964	rest
PFDSM3638_05170	PF1029	Predicted membrane-associated or secreted trancriptional regulator	K	71.6813	0.173218	0.306679	0.748656	rest
PFDSM3638_05175	PF1030	Methionyl-tRNA synthetase	J	634.122	0.0394625	0.647379	0.927802	rest
PFDSM3638_05180	PF1031	Uncharacterized protein involved in tolerance to divalent cations	P	91.1229	-0.0918343	0.551049	0.865759	rest
PFDSM3638_05185	PF1032	NMD protein affecting ribosome stability and mRNA decay	J	272.708	0.0884997	0.437558	0.827731	rest
PFDSM3638_05190	PF1033	AhpC/TSA family peroxiredoxin	O	146.099	0.822828	0.00513003	0.0794559	rest
PFDSM3638_05195	PF1034	Orotate phosphoribosyltransferase	F	159.91	0.160731	0.218931	0.686156	rest
PFDSM3638_05200	PF1035	Ribosomal protein L21E	J	393.983	0.14773	0.144532	0.556405	rest
PFDSM3638_05205	PF1036	DNA-directed RNA polymerase, subunit Rpo4/RpoF	K	643.851	0.060933	0.488023	0.846416	rest
PFDSM3638_05210	PF1037	Uncharacterized protein	S	229.561	-0.0317074	0.805414	0.95361	rest
PFDSM3638_05215	PF1038	Uncharacterized protein	S	411.006	-0.0774077	0.425941	0.825736	rest
PFDSM3638_05220	PF1039	hypothetical protein		133.779	-0.0340327	0.808964	0.95442	rest
PFDSM3638_05225	PF1040	Uri superfamily endonuclease	L	29.9816	0.0321772	0.872045	NA	rest
PFDSM3638_05230	PF1041	ATPase of PilT family involved in Holliday junction resolution	R	1417.51	-0.0142939	0.845909	0.961709	rest
PFDSM3638_05235	PF1042	Uncharacterized protein	S	75.1177	-0.0965214	0.557181	0.869046	rest
PFDSM3638_05240	PF1043	KaiC family ATPase implicated in signal transduction fused to 4VR domain	T	990.995	-0.170083	0.042062	0.293333	rest
PFDSM3638_05245	PF1044	Predicted DNA binding protein, Pae2254 family	S	226.89	-0.111057	0.347524	0.77668	rest
PFDSM3638_05250	PF1045	Adenylate kinase or related kinase	F	85.6073	0.188733	0.261608	0.725962	rest
PFDSM3638_05255	PF1046	Queuine/archaeosine tRNA-ribosyltransferase	J	444.07	0.147986	0.119798	0.504973	rest
PFDSM3638_05260	PF1047	Uncharacterized membrane protein, Fun14 family	S	455.681	0.0918035	0.332489	0.768881	rest
PFDSM3638_05265	PF1048	Uncharacterized protein of the AP superfamily	R	458.215	9.30599e-05	0.99778	0.999281	rest
PFDSM3638_05270	PF1049	Radical SAM superfamily enzyme	C	33.4395	-0.126301	0.526593	NA	rest
PFDSM3638_05275	PF1050	Uncharacterized protein	S	18.6666	-0.00604028	0.975014	NA	rest
PFDSM3638_05280	PF1051	Lhr-like helicase with C-terminal Zn finger domain	R	378.891	0.185206	0.0754089	0.41506	rest
PFDSM3638_05285	PF1052	Aspartokinase	E	25.1995	0.0487781	0.812914	NA	rest
PFDSM3638_05290	PF1053	hypothetical protein		806.098	-0.0616307	0.48136	0.844759	rest
PFDSM3638_05295	PF1054	Homoserine kinase	E	326.387	-0.0264104	0.812052	0.954428	rest
PFDSM3638_05300	PF1055	Cysteate synthase	E	307.307	0.216055	0.0577046	0.346227	rest
PFDSM3638_05305	PF1056	Aspartate-semialdehyde dehydrogenase	E	511.732	0.145317	0.138175	0.546932	rest
PFDSM3638_05310	PF1057	3-phosphoglycerate kinase	G	966.142	0.00332018	0.966369	0.987877	rest
PFDSM3638_05315	PF1058	Choline kinase	M	334.702	-0.0463537	0.654442	0.93081	rest
PFDSM3638_05320	PF1059	SAM-dependent methyltransferase	Q	341.715	-0.0862585	0.399287	0.808283	rest
PFDSM3638_05325	PF1060	C4-type Zn-finger protein, LSM1 interacting protein	R	159.229	-0.0363282	0.77898	0.950769	rest
PFDSM3638_05330	PF1061	Sulfur transfer protein involved in thiamine biosynthesis	H	66.5247	0.207601	0.233904	NA	rest
PFDSM3638_05335	PF1062	Cold shock responsive RNA-binding protein, contains TRAM domain	R	36521.8	-0.281911	4.29291e-06	0.000129958	rest
PFDSM3638_05340	PF1063	Diphthamide synthase subunit DPH2	J	464.248	0.0388583	0.689343	0.943849	rest
PFDSM3638_05345	PF1064	Uncharacterized membrane protein	S	45.295	0.0597847	0.749026	NA	rest
PFDSM3638_05350	PF1065	Putative GTP cyclohydrolase 1 type 2, NIF3 family	S	110.451	0.107143	0.461907	0.842298	rest
PFDSM3638_05355	PF1066	Selenocysteine lyase/Cysteine desulfurase	O	201.046	0.0535826	0.665853	0.933674	rest
PFDSM3638_05360	PF1069	Ribosomal protein S8E	J	1026.95	0.0663858	0.431898	0.827731	rest
PFDSM3638_05365	PF1070	Proteasome lid subunit RPN8/RPN11, contains Jab1/MPN domain metalloenzyme (JAMM) motif	R	16.7855	-0.165849	0.434441	NA	rest
PFDSM3638_05370	PF1071	Asparagine synthase (glutamine-hydrolyzing)	E	64.1815	-0.198296	0.273966	NA	rest
PFDSM3638_05375	PF1072	Transcriptional regulator containing HTH domain, ArsR family	K	11.7119	0.0512358	0.801839	NA	rest
PFDSM3638_05380	PF1073	Uncharacterized membrane protein	S	72.4693	0.101811	0.536274	0.863453	rest
PFDSM3638_05385	PF1074	Uncharacterized protein	S	124.49	-0.0204201	0.885357	0.972315	rest
PFDSM3638_05390	PF1075	Sulfite exporter, TauE/SafE family	R	14.9736	-0.375359	0.121994	NA	rest
PFDSM3638_05395	PF1076	Zn-dependent protease, component of TldD/TldE system	R	279.132	0.224954	0.0433937	0.299021	rest
PFDSM3638_05400	PF1077	Inactivated Zn-dependent protease, component of TldD/TldE system	R	347.371	0.344092	0.00137064	0.0264592	rest
PFDSM3638_05410	PF1080	Uncharacterized protein	S	356.127	-0.113668	0.277909	0.735934	rest
PFDSM3638_05415	PF1081	Uncharacterized protein		12.7245	-0.00324916	0.985672	NA	rest
PFDSM3638_05420	PF1083	Phytoene dehydrogenase or related enzyme	Q	207.89	0.0177183	0.884388	0.972315	rest
PFDSM3638_05425	PF1084	Phosphopantetheine adenylyltransferase	R	65.7246	0.021056	0.902109	NA	rest
PFDSM3638_05430	PF1085	Acyl-CoA synthetase (NDP forming)	C	225.147	-0.031355	0.787158	0.950769	rest
PFDSM3638_05435	PF1085.1n	Uncharacterized protein		12.3562	-0.0170504	0.93111	NA	rest
PFDSM3638_05440	PF1086	Uncharacterized protein	S	251.198	-0.0772622	0.51502	0.850263	rest
PFDSM3638_05445	PF1087	DNA-binding TFAR19-related protein, PDSD5 family	R	371.465	0.0624012	0.552768	0.865759	rest
PFDSM3638_05450	PF1088	Transcriptional regulator, MarR family	K	4.14991	-0.00972643	0.95124	NA	rest
PFDSM3638_05455	PF1089	Uncharacterized membrane protein	S	30.5133	-0.0326093	0.867788	NA	rest
PFDSM3638_05460	PF1090	ABC-type multidrug transport system, ATPase component	V	50.4358	0.0352761	0.845876	NA	rest
PFDSM3638_05465	PF1091	Uncharacterized protein		4.51321	-0.0208737	0.897013	NA	rest
PFDSM3638_05470	PF1092	Uncharacterized protein	S	28.9392	0.208712	0.315618	NA	rest
PFDSM3638_05475	PF1093	Uncharacterized protein	S	20.1378	0.0201094	0.92308	NA	rest
PFDSM3638_05480	PF1093.1n	Uncharacterized protein		62.4629	0.0680459	0.694342	NA	rest
PFDSM3638_05485	PF1095	Uncharacterized membrane protein	S	16.935	-0.360249	0.131309	NA	rest
PFDSM3638_05490	PF1096	Isoleucyl-tRNA synthetase	J	2405.11	0.00829043	0.908952	0.978064	rest
PFDSM3638_05495	PF1097	AAA+ superfamily ATPase	R	41.12	-0.175691	0.35943	NA	rest
PFDSM3638_05500	PF1098	Wybutosine (yW) biosynthesis enzyme	J	28.0716	-0.0569612	0.774569	NA	rest
PFDSM3638_05505	PF1099	Acetamidase/formamidase	C	65.0416	-0.053252	0.757894	NA	rest
PFDSM3638_05510	PF1100	Uncharacterized protein	S	239.445	-0.179284	0.127758	0.522005	rest
PFDSM3638_05515	PF1101	mRNA degradation ribonuclease J1/J2	J	264.526	0.21093	0.0573219	0.345488	rest
PFDSM3638_05520	PF1102	Geranylgeranyl pyrophosphate synthase	H	1500.39	-0.060695	0.417895	0.819788	rest
PFDSM3638_05525	PF1103	NAD kinase	H	271.018	-0.0154475	0.88845	0.972315	rest
PFDSM3638_05530	PF1104	Homoserine dehydrogenase	E	1622.56	-0.0364994	0.610927	0.909156	rest
PFDSM3638_05535	PF1105	Amidase related to nicotinamidase	Q	755.617	-0.0427829	0.611426	0.909156	rest
PFDSM3638_05540	PF1106	Predicted PurR-regulated permease PerM	R	276.725	-0.261979	0.018749	0.193594	rest
PFDSM3638_05545	PF1107	HIT family hydrolase	F	11.2464	0.293028	0.201588	NA	rest
PFDSM3638_05550				1.86751	0.00713297	0.95347	NA	rest
PFDSM3638_05555	PF1108	Predicted hydrolase of the alpha/beta superfamily	R	161.06	-0.0588487	0.648689	0.927802	rest
PFDSM3638_05560	PF1109/10	hypothetical protein		473.728	-0.0908163	0.337851	0.771006	rest
PFDSM3638_05565	PF1111	Predicted methyltransferase	R	967.683	-0.052838	0.514904	0.850263	rest
PFDSM3638_05570	PF1112	Uncharacterized protein	S	290.624	-0.162046	0.180363	0.627267	rest
PFDSM3638_05575	PF1112.1n	Uncharacterized protein		259.061	-0.176455	0.132597	0.531987	rest
PFDSM3638_05580	PF1113	Transcriptional regulator, contains wHTH domain	K	80.9457	-0.0389374	0.808473	0.95442	rest
PFDSM3638_05585	PF1114	Orotidine-5'-phosphate decarboxylase	F	133.977	0.121247	0.383463	0.79878	rest
PFDSM3638_05590	PF1115	Predicted RNA-binding protein, contains PUA domain	J	98.6435	0.0616231	0.687142	0.943849	rest
PFDSM3638_05595	PF1116	Cytidylyltransferase fused to conserved domain of DUF357 family	M	69.2673	0.0452051	0.788025	0.950769	rest
PFDSM3638_05600	PF1117	CRISPR-associated protein Cas2	V	7.67134	0.113183	0.560128	NA	rest
PFDSM3638_05605	PF1118	CRISPR-associated protein Cas1	V	235.69	0.459843	0.00170395	0.0310912	rest
PFDSM3638_05610	PF1119	CRISPR-associated protein Cas4, RecB family nuclease	V	177.356	0.463535	0.00206096	0.0366027	rest
PFDSM3638_05615	PF1120	CRISPR-associated helicase Cas3	V	1077.01	0.522872	9.61621e-07	3.04971e-05	rest
PFDSM3638_05620	PF1121	CRISPR-Cas system related protein Cas5, RAMP superfamily	V	526.412	0.32556	0.00234131	0.0405016	rest
PFDSM3638_05625	PF1122	CRISPR-Cas system related protein Cas7, RAMP superfamily	V	1219.75	0.41949	3.8236e-05	0.00103939	rest
PFDSM3638_05630	PF1123	CRISPR-associated protein, large subunit of CASCADE complex	V	896.153	0.307637	0.0011187	0.0222404	rest
PFDSM3638_05635	PF1124	CRISPR-Cas system related protein, RAMP superfamily Cas7 group	V	428.726	0.258351	0.020369	0.202474	rest
PFDSM3638_05640	PF1125	CRISPR-Cas system related protein, small subunit of CASCADE complex	V	261.661	0.198092	0.0783957	0.421061	rest
PFDSM3638_05645	PF1126	CRISPR-Cas system related protein, RAMP superfamily Cas7 group	V	338.314	0.228545	0.0285823	0.237947	rest
PFDSM3638_05650	PF1127	CARF domain containing protein, contains HTH and HEPN domains	V	351.687	0.073553	0.47629	0.843386	rest
PFDSM3638_05655	PF1128	CRISPR-Cas system related protein, RAMP superfamily Cas5 group	V	240.597	0.0783426	0.502045	0.848109	rest
PFDSM3638_05660	PF1129	CRISPR associated protein Cas10, large subunit of Type III system effector complex, contains HD family nuclease	V	524.996	0.0940584	0.30181	0.7449	rest
PFDSM3638_05665	PF1130	CRISPR-Cas system related protein, RAMP superfamily Cas7 group	V	94.1496	-0.0970315	0.535041	0.863453	rest
PFDSM3638_05670	PF1131	CRISPR-Cas system related protein Cas6, RAMP superfamily	V	429.891	-0.00865002	0.926475	0.978064	rest
PFDSM3638_05675	PF1132	Predicted carbamoyl transferase, NodU family	O	132.266	0.185521	0.220555	0.686399	rest
PFDSM3638_05680	PF1133	Uncharacterized protein	S	26.3183	0.5629	0.0381159	NA	rest
PFDSM3638_05685	PF1134	Broad-specificity NMP kinase	F	84.7617	-0.0358834	0.821868	0.954428	rest
PFDSM3638_05690	PF1135	Zn-dependent protease with chaperone function	O	345.156	-0.0423743	0.682468	0.941042	rest
PFDSM3638_05695	PF1136	Restriction endonuclease	V	1544.1	-0.186851	0.015692	0.177133	rest
PFDSM3638_05700	PF1137	Translation initiation factor 2 (IF-2; GTPase)	J	4330.4	-0.016209	0.797454	0.952654	rest
PFDSM3638_05705	PF1138	3-polyprenyl-4-hydroxybenzoate decarboxylase or related decarboxylase	H	176.153	-0.215996	0.0920547	0.4546	rest
PFDSM3638_05710	PF1139	tRNA U54 and U55 pseudouridine synthase Pus10	J	157.844	0.0417631	0.754167	0.946964	rest
PFDSM3638_05715	PF1140	Translation initiation factor 2, alpha subunit (eIF-2alpha)	J	900.688	0.0552919	0.483757	0.84616	rest
PFDSM3638_05720	PF1141	rRNA maturation protein Nop10, contains Zn-ribbon domain	J	178.027	0.108391	0.40577	0.811047	rest
PFDSM3638_05725	PF1142	20S proteasome assembly factor, ATP-grasp superfamily enzyme	R	2393.76	0.0409973	0.542545	0.863453	rest
PFDSM3638_05730	PF1143	Ketopantoate hydroxymethyltransferase	H	360.796	-0.208788	0.0506452	0.324324	rest
PFDSM3638_05735	PF1144	Permease of the drug/metabolite transporter (DMT) superfamily	G	158.009	0.322452	0.0160091	0.179194	rest
PFDSM3638_05740	PF1145	Mrp family protein, ATPase, contains iron-sulfur cluster	D	302.961	1.73779	3.10841e-39	1.72517e-37	selected_genes
PFDSM3638_05745	PF1146	Protein TIP, PCNA inhibitor	S	13.1915	-0.171077	0.420108	NA	rest
PFDSM3638_05750	PF1147	Multisubunit Na+/H+ antiporter, MnhD subunit	C	123.883	-0.00528518	0.969752	0.988301	rest
PFDSM3638_05755	PF1148	Multisubunit Na+/H+ antiporter, MnhC subunit	P	14.3703	-0.0636316	0.754779	NA	rest
PFDSM3638_05760	PF1149	Multisubunit Na+/H+ antiporter, MnhB subunit	P	21.3506	-0.0611301	0.763256	NA	rest
PFDSM3638_05765	PF1150	Multisubunit Na+/H+ antiporter, MnhB subunit	P	46.2785	0.164656	0.389724	NA	rest
PFDSM3638_05770	PF1151	hypothetical protein		27.7995	0.0246961	0.90293	NA	rest
PFDSM3638_05775	PF1152	Multisubunit Na+/H+ antiporter, MnhF subunit	P	19.6707	0.382988	0.112066	NA	rest
PFDSM3638_05780	PF1153	Multisubunit Na+/H+ antiporter, MnhE subunit	P	66.2734	-0.00760487	0.962773	NA	rest
PFDSM3638_05785	PF1154	hypothetical protein		100.516	0.0850393	0.575421	0.882003	rest
PFDSM3638_05790	PF1155	ASCH domain, predicted RNA-binding domain	S	82.4792	-0.250188	0.139607	0.546932	rest
PFDSM3638_05795	PF1156	Ribulose 1,5-bisphosphate carboxylase, large subunit	G	329.85	-0.206623	0.0514051	0.327616	rest
PFDSM3638_05800	PF1157	Permease, similar to cation transporter	P	54.5408	0.100119	0.58083	NA	rest
PFDSM3638_05805	PF1158	Radical SAM superfamily enzyme	R	59.8809	0.139787	0.429145	NA	rest
PFDSM3638_05810	PF1159	L-tyrosine decarboxylase, PLP-dependent protein	E	106.216	-0.124547	0.40735	0.811047	rest
PFDSM3638_05815	PF1160	Dolichol kinase	I	33.0388	-0.0310087	0.872133	NA	rest
PFDSM3638_05820	PF1161	HAD superfamily hydrolase	R	45.3142	0.0137625	0.941314	NA	rest
PFDSM3638_05825	PF1163	Predicted membrane protein, DUF131 family	S	46.0491	-0.163651	0.390723	NA	rest
PFDSM3638_05830	PF1164	Potassium-efflux system protein KefB	P	52.7362	-0.184343	0.310214	NA	rest
PFDSM3638_05835	PF1165	HerA helicase	L	189.713	-0.00761149	0.949299	0.980703	rest
PFDSM3638_05840	PF1166	DNA repair exonuclease, SbcD	L	188.33	-0.0435099	0.724443	0.946694	rest
PFDSM3638_05845	PF1167	ATPase involved in DNA repair, SbcC	L	796.311	0.011235	0.896441	0.976224	rest
PFDSM3638_05850	PF1168	NurA 5'-3' nuclease	L	327.941	-0.21304	0.0498542	0.321724	rest
PFDSM3638_05855	PF1169	Predicted metal-binding protein, DUF2103 family	R	69.5243	-0.299887	0.0881456	0.444735	rest
PFDSM3638_05860	PF1170	Uncharacterized protein	S	40.6589	0.0656277	0.728984	NA	rest
PFDSM3638_05865	PF1171	Predicted nucleotidyltransferase	R	144.36	0.234612	0.0872802	0.44373	rest
PFDSM3638_05870				0.544636	-0.0753136	0.281589	NA	rest
PFDSM3638_05875	PF1172	tRNA (uracil-54, C5)-methyltransferase	J	56.8121	-0.0343826	0.844936	NA	rest
PFDSM3638_05880	PF1173	HGG motif-containing thioesterase, possibly involved in aromatic compounds catabolism	Q	73.7038	0.00605554	0.971571	0.988643	rest
PFDSM3638_05885	PF1174	Predicted antitoxins containing the HTH domain	V	54.9613	0.118654	0.50525	NA	rest
PFDSM3638_05890	PF1175	SAM-dependent methyltransferase	Q	81.0617	0.128963	0.428589	0.826165	rest
PFDSM3638_05895	PF1176	SAM-dependent methyltransferase	Q	27.5445	-0.0564467	0.777295	NA	rest
PFDSM3638_05900	PF1177	50S ribosomal subunit-associated GTPase HflX	R	138.373	-0.0428061	0.76139	0.946964	rest
PFDSM3638_05905	PF1178	Phosphate/sulphate permease	P	64.3621	-0.0813836	0.636852	NA	rest
PFDSM3638_05910	PF1179	Transcriptional regulator, contains wHTH domain	K	119.501	0.0158433	0.915195	0.978064	rest
PFDSM3638_05915	PF1180	Cysteate synthase	E	31.3333	0.106789	0.59358	NA	rest
PFDSM3638_05920	PF1181	Uncharacterized protein	S	159.579	0.262169	0.0452168	0.304881	rest
PFDSM3638_05925	PF1182	Thiol-disulfide isomerase or thioredoxin	O	64.6816	0.0947127	0.582834	NA	rest
PFDSM3638_05930	PF1183	Uncharacterized protein	S	26.654	-0.226308	0.284987	NA	rest
PFDSM3638_05935	PF1184	Sugar isomerase related protein	S	16.2165	-0.00235628	0.989332	NA	rest
PFDSM3638_05940	PF1185	Acetylornithine deacetylase/Succinyl-diaminopimelate desuccinylase or related deacylase	E	592.484	0.306725	0.00157819	0.0296077	rest
PFDSM3638_05945	PF1186	CoA-dependent NAD(P)H Sulfur Oxidoreductase	P	314.171	-0.0369569	0.725462	0.946694	rest
PFDSM3638_05950	PF1187	Predicted butyrate kinase	C	123.156	-0.105852	0.46756	0.842298	rest
PFDSM3638_05955	PF1188	Pyruvate kinase	G	55.5691	0.115168	0.518679	NA	rest
PFDSM3638_05960	PF1189	Metal-sulfur cluster biosynthetic enzyme	S	8.59813	0.249249	0.239537	NA	rest
PFDSM3638_05965	PF1190	Ferritin-like domain	S	391.89	0.00640127	0.943765	0.978064	rest
PFDSM3638_05970	PF1191	Uncharacterized protein, linocin/CFP29 homolog	S	784.395	0.0908933	0.294417	0.744566	rest
PFDSM3638_05975	PF1193	Protein distantly related to bacterial ferritins	R	254.84	-0.259158	0.0592298	0.35064	rest
PFDSM3638_05980	PF1194	Fe2+/Zn2+ uptake regulation protein, fur/PerR	P	70.1445	0.0661948	0.706136	0.946694	rest
PFDSM3638_05985	PF1195	Ferritin-like domain	S	265.843	-0.0397401	0.728499	0.946694	rest
PFDSM3638_05990	PF1196	Ferritin-like domain	S	1053.33	0.00558853	0.942036	0.978064	rest
PFDSM3638_05995	PF1197	NAD(FAD)-dependent dehydrogenase	R	1722.94	-0.0838386	0.247606	0.709179	rest
PFDSM3638_06000	PF1198	DNA-binding protein, stimulates sugar fermentation	R	224.444	0.0141601	0.907231	0.978064	rest
PFDSM3638_06005	PF1199	Ferritin-like domain	S	668.334	0.0899695	0.296178	0.74459	rest
PFDSM3638_06010	PF1200	Transposase	L	985.873	0.0790123	0.328491	0.766369	rest
PFDSM3638_06015	PF1201	Uncharacterized protein	S	53.1781	-0.18524	0.308896	NA	rest
PFDSM3638_06020	PF1203	Aldehyde:ferredoxin oxidoreductase	C	4411.05	0.250055	0.000302714	0.00720026	rest
PFDSM3638_06025	PF1204	Seryl-tRNA synthetase	J	4140.8	-0.0868309	0.229301	0.699358	rest
PFDSM3638_06030	PF1205	Endonuclease Nob1, consists of a PIN domain and a Zn-ribbon module	V	473.957	-0.243211	0.022902	0.216351	rest
PFDSM3638_06035	PF1206	PIN domain containing protein	V	53.9327	-0.222402	0.224498	NA	rest
PFDSM3638_06040	PF1207	RHH/CopG DNA binding protein, antitoxin	S	79.3106	0.0626929	0.696665	0.946694	rest
PFDSM3638_06045	PF1208	Beta-glucosidase/6-phospho-beta-glucosidase/beta-galactosidase	G	303.493	0.187648	0.0779326	0.420268	rest
PFDSM3638_06050	PF1209	ABC-type transport system, periplasmic component	E	498.263	-0.0820376	0.434058	0.827731	rest
PFDSM3638_06055	PF1210	ABC-type dipeptide/oligopeptide/nickel transport system, permease component	E	29.7588	0.12886	0.521088	NA	rest
PFDSM3638_06060	PF1211	ABC-type dipeptide/oligopeptide/nickel transport system, permease component	E	53.1731	-0.141604	0.435328	NA	rest
PFDSM3638_06065	PF1212	ABC-type dipeptide/oligopeptide/nickel transport system, ATPase component	E	143.58	-0.0667791	0.619886	0.909156	rest
PFDSM3638_06070	PF1213	ABC-type oligopeptide transport system, ATPase component	E	295.552	0.0946336	0.427746	0.825736	rest
PFDSM3638_06075	PF1214	Transcription elongation factor	K	1424.58	0.0633442	0.389508	0.801292	rest
PFDSM3638_06080	PF1214.2n	Uncharacterized protein		20.6501	-0.167791	0.427	NA	rest
PFDSM3638_06090	-	hypothetical protein		43.074	-0.0880683	0.638842	NA	rest
PFDSM3638_06095	PF1219	Oligosaccharyltransferase membrane subunit	R	15.9101	-0.165884	0.434071	NA	rest
PFDSM3638_06100	-	hypothetical protein		9.67549	0.0904752	0.651709	NA	rest
PFDSM3638_06110	PF1222	RHH/copG family antitoxin	V	41.9931	-0.48613	0.0269715	NA	rest
PFDSM3638_06115	PF1223	PIN domain containing protein	V	64.9508	-0.141333	0.420773	NA	rest
PFDSM3638_06125	-	hypothetical protein		207.579	-0.00454347	0.970994	0.988643	rest
PFDSM3638_06130	PF1228	Membrane associated serine protease	E	75.6535	0.174836	0.29252	0.744566	rest
PFDSM3638_06135	PF1229	EndoIII-related endonuclease	L	118.133	0.0212206	0.882616	0.972315	rest
PFDSM3638_06140	PF1230	Cell division protein 48 (CDC48), domain 2	D	44.3381	0.0789482	0.676242	NA	rest
PFDSM3638_06145	PF1231	DNA-binding transcriptional regulator, Lrp family	K	51.0678	0.436309	0.0300262	NA	rest
PFDSM3638_06150	PF1232	4-aminobutyrate aminotransferase or related aminotransferase	E	129.966	0.0200786	0.88693	0.972315	rest
PFDSM3638_06155	PF1233	Glycosyl hydrolase family 18, contains cellulose binding domain	G	105.342	0.274588	0.0818184	0.431117	rest
PFDSM3638_06160	PF1234	Glycosyl hydrolase family 18, contains cellulose binding domain	G	38.0129	0.285719	0.161079	NA	rest
PFDSM3638_06165	PF1235	Integral membrane protein possibly involved in fluoride export and chromosome condensation	D	13.7117	0.0128692	0.950825	NA	rest
PFDSM3638_06170	PF1236	PII-like signaling protein	T	1261.57	-0.0212063	0.838586	0.961709	rest
PFDSM3638_06175	PF1237	Uncharacterized protein	S	110.218	-0.105079	0.487681	0.846416	rest
PFDSM3638_06180	PF1238	ABC-type ATPase fused to a predicted acetyltransferase and Zn ribbon domain	R	255.616	0.00279855	0.98224	0.992363	rest
PFDSM3638_06185	PF1239	Uncharacterized membrane protein	S	91.4766	0.137129	0.377769	0.796505	rest
PFDSM3638_06190	PF1240	Xanthine/uracil permease	F	739.788	0.251107	0.00619449	0.0913111	rest
PFDSM3638_06195	PF1241	Uracil phosphoribosyltransferase	F	568.121	0.103888	0.233819	0.699358	rest
PFDSM3638_06200	PF1242	Anaerobic dehydrogenase	C	312.636	-0.0230964	0.827214	0.95813	rest
PFDSM3638_06205	PF1243	Uncharacterized protein	R	6.25356	-0.27128	0.191077	NA	rest
PFDSM3638_06210	PF1244	Uncharacterized protein	S	3.64406	-0.0364741	0.815147	NA	rest
PFDSM3638_06215	PF1245	NAD(FAD)-dependent dehydrogenase	R	400.405	0.0697926	0.484065	0.84616	rest
PFDSM3638_06220	PF1246	Glycine/D-amino acid oxidase (deaminating)	E	395.483	-0.0971492	0.338237	0.771006	rest
PFDSM3638_06225	PF1247	ABC-type transport system involved in multi-copper enzyme maturation, permease component	R	229.043	0.121817	0.301292	0.7449	rest
PFDSM3638_06230	PF1248	Transposase IS4-like component		2296.07	-0.0606897	0.390275	0.801292	rest
PFDSM3638_06235	PF1249	ABC-type multidrug transport system, ATPase component	V	301.569	-0.112489	0.285361	0.739496	rest
PFDSM3638_06240	PF1250	Predicted membrane protein	S	801.336	-0.0833556	0.308568	0.748656	rest
PFDSM3638_06245	PF1252	ABC-type transport system involved in multi-copper enzyme maturation, permease component	R	263.437	-0.0798843	0.481325	0.844759	rest
PFDSM3638_06250	PF1253	Aspartate/tyrosine/aromatic aminotransferase	E	672.268	0.155241	0.10132	0.471883	rest
PFDSM3638_06255	PF1254	Na+-dependent transporter of the SNF family	R	5877.77	-0.115473	0.109736	0.480817	rest
PFDSM3638_06260	PF1256	Uncharacterized membrane protein	S	131.819	-0.125075	0.368741	0.793627	rest
PFDSM3638_06265	PF1257	16S rRNA C967 or C1407 C5-methylase, RsmB/RsmF family	J	96.2075	-0.132475	0.391021	0.801292	rest
PFDSM3638_06270	PF1258	Ribose 5-phosphate isomerase	G	289.344	-0.0217604	0.844273	0.961709	rest
PFDSM3638_06275	PF1259	Uncharacterized membrane protein	S	115.392	-0.0633109	0.665908	0.933674	rest
PFDSM3638_06280	PF1260	Uncharacterized protein	S	30.6203	0.0519602	0.793158	NA	rest
PFDSM3638_06285	PF1261	3',5'-cyclic AMP phosphodiesterase CpdA	R	11.6965	0.0512371	0.801598	NA	rest
PFDSM3638_06290	PF1262	rRNA pseudouridine-1189 N-methylase Emg1, Nep1/Mra1 family	J	75.0293	-0.0898211	0.578115	0.885114	rest
PFDSM3638_06295	PF1263	Uncharacterized membrane protein	S	195.175	0.110828	0.374817	0.796505	rest
PFDSM3638_06300	PF1264	Translation elongation factor P (EF-P)/translation initiation factor 5A (eIF-5A)	J	528.29	0.121122	0.202097	0.663039	rest
PFDSM3638_06305	PF1265	16S rRNA C967 or C1407 C5-methylase, RsmB/RsmF family	J	101.08	0.0625964	0.680888	0.940371	rest
PFDSM3638_06310	PF1266	Cystathionine beta-lyase/cystathionine gamma-synthase	E	15.8837	0.0508412	0.804432	NA	rest
PFDSM3638_06315	PF1267	5,10-methylenetetrahydrofolate reductase	E	16.1905	-0.0247422	0.902537	NA	rest
PFDSM3638_06320	PF1268	Methionine synthase II (cobalamin-independent)	E	28.433	0.179717	0.386201	NA	rest
PFDSM3638_06325	PF1269	Methionine synthase II (cobalamin-independent)	E	31.072	0.000408442	0.999599	NA	rest
PFDSM3638_06330	PF1270	Uncharacterized protein	S	833.495	-0.210114	0.0391349	0.286396	rest
PFDSM3638_06335				2.30426	-0.23049	0.118213	NA	rest
PFDSM3638_06340	PF1271	Uncharacterized protein	S	2.09196	-0.281497	0.0682303	NA	rest
PFDSM3638_06345	PF1272	Uncharacterized protein, homolog of lactam utilization protein B	R	152.301	-0.0452587	0.737957	0.946964	rest
PFDSM3638_06350	PF1273	Allophanate hydrolase subunit 1	E	66.0526	0.0291124	0.86878	NA	rest
PFDSM3638_06355	PF1274	Allophanate hydrolase subunit 2	E	82.9332	-0.166283	0.296639	0.74459	rest
PFDSM3638_06360	PF1275	Uncharacterized protein, DUF424 family	S	125.211	-0.0652118	0.640543	0.922381	rest
PFDSM3638_06365	PF1276	Uncharacterized protein	S	54.5586	-0.0738213	0.67368	NA	rest
PFDSM3638_06370	PF1277	Organic radical activating enzyme	O	306.527	-0.0762942	0.464127	0.842298	rest
PFDSM3638_06375	PF1278	6-pyruvoyl-tetrahydropterin synthase	H	125.811	-0.245636	0.0854594	0.436138	rest
PFDSM3638_06380	PF1279	Ribosomal protein L10AE/L16	J	1218.31	0.114533	0.146665	0.557686	rest
PFDSM3638_06385	PF1280	Uncharacterized protein		12.877	0.254013	0.252433	NA	rest
PFDSM3638_06390	PF1281	Desulfoferredoxin	C	3465.26	0.186046	0.00650952	0.0942465	rest
PFDSM3638_06395	PF1282	Rubredoxin	C	1101.37	0.0774788	0.312644	0.74923	rest
PFDSM3638_06400	PF1283	Rubrerythrin	C	2848.39	0.105827	0.105798	0.475865	rest
PFDSM3638_06405	PF1284	Histones H3 and H4	S	2740.4	-0.0730451	0.34239	0.772654	rest
PFDSM3638_06410	PF1285	Cysteine desulfurase activator SufB	O	335.036	1.62383	4.47791e-29	2.1302e-27	selected_genes
PFDSM3638_06415	PF1286	Cysteine desulfurase activator SufB	O	283.643	2.13313	6.27409e-46	3.97957e-44	selected_genes
PFDSM3638_06420	PF1287	Cysteine desulfurase activator ATPase	O	201.477	2.50822	4.84951e-41	2.93616e-39	selected_genes
PFDSM3638_06425	PF1288	tRNA S(4)U 4-thiouridine synthase	J	165.951	-0.0292433	0.819525	0.954428	rest
PFDSM3638_06430	PF1289	Dinucleotide-utilizing enzyme involved in molybdopterin and thiamine biosynthesis	H	194.251	-0.0466506	0.702499	0.946694	rest
PFDSM3638_06435	PF1290	Uncharacterized protein, DUF523 family	S	43.068	-0.335827	0.0969647	NA	rest
PFDSM3638_06440	PF1291	Serine/threonine protein phosphatase PP2A family	T	182.215	-0.0529264	0.672453	0.938102	rest
PFDSM3638_06445	PF1292	MATE family membrane protein, flippase	S	63.5678	0.102123	0.560175	NA	rest
PFDSM3638_06450	PF1293	Prolyl-tRNA synthetase	J	430.536	0.0372997	0.703589	0.946694	rest
PFDSM3638_06455	PF1294	Dephospho-CoA kinase	H	120.437	-0.0845396	0.5591	0.870002	rest
PFDSM3638_06460	PF1295	TATA-box binding protein (TBP), component of TFIID and TFIIB	K	255.267	-0.0806562	0.469241	0.842298	rest
PFDSM3638_06465	PF1296	Dihydropteroate synthase or related enzyme	H	364.473	-0.09336	0.356566	0.785036	rest
PFDSM3638_06470	PF1297	Predicted RNA binding protein with dsRBD fold	R	152.658	0.106279	0.415332	0.815962	rest
PFDSM3638_06475	PF1298	Endonuclease YncB, thermonuclease family	L	41.5215	-0.285056	0.151434	NA	rest
PFDSM3638_06480	PF1299	Pyrrolidone-carboxylate peptidase (N-terminal pyroglutamyl peptidase)	O	118.922	-0.153249	0.293861	0.744566	rest
PFDSM3638_06485	PF1300	Uncharacterized protein	S	32.7498	-0.122985	0.535406	NA	rest
PFDSM3638_06490	PF1301	Metal-dependent hydrolase of the beta-lactamase superfamily II	R	85.7005	-0.290432	0.0818597	0.431117	rest
PFDSM3638_06495	PF1302	Acetolactate synthase, small subunit	E	358.418	-0.165449	0.103848	0.475128	rest
PFDSM3638_06500	PF1303	Membrane protein, associated with type IV pili like system	S	221.659	-0.0808825	0.492859	0.848109	rest
PFDSM3638_06505	PF1304	Surface protein, possibly associated with type IV pili like system	S	980.773	-0.0845245	0.292535	0.744566	rest
PFDSM3638_06510	PF1305	Surface protein, associated with type IV pili like system	S	921.066	-0.0111115	0.888478	0.972315	rest
PFDSM3638_06515	PF1306	Predicted component of type IV pili like system	S	806.062	0.010165	0.909624	0.978064	rest
PFDSM3638_06520	PF1307	Uncharacterized protein		56.2257	-0.122619	0.486869	NA	rest
PFDSM3638_06525	PF1308	DNA-binding protein, potential antitoxin AbrB/MazE fold	K	1.44476	0.0115849	0.919394	NA	rest
PFDSM3638_06530	PF1308.2n	Uncharacterized protein		8.45816	-0.279715	0.204721	NA	rest
PFDSM3638_06535	PF1310	Uncharacterized protein	S	84.2343	-0.311384	0.0563527	0.342748	rest
PFDSM3638_06540	PF1311	Uncharacterized protein		4.4662	-0.00532171	0.973095	NA	rest
PFDSM3638_06545	PF1312	DNA-directed RNA polymerase, subunit M/Transcription elongation factor TFIIS	K	7.83948	-0.171085	0.394673	NA	rest
PFDSM3638_06550	PF1313	Predicted Rossmann fold nucleotide-binding protein	R	44.4218	-0.0127639	0.943828	NA	rest
PFDSM3638_06555	PF1314	Uncharacterized NYN domain containing protein, LabA family	S	22.8582	-0.0597975	0.767401	NA	rest
PFDSM3638_06560	PF1315	Type IV restriction, contains ParB-like NTPase domain fused to HNH nuclease		10.4219	0.0826855	0.676665	NA	rest
PFDSM3638_06565	PF1316	mRNA degradation ribonuclease J1/J2	J	92.6922	-0.14455	0.357708	0.785917	rest
PFDSM3638_06580	PF1320.1n	ADP-ribosylglycohydrolase		5.15881	0.0263917	0.880384	NA	rest
PFDSM3638_06585	PF1321	ATPase, AAA+ superfamily fused to HTH and PD-(DE)xK endonuclease domains	R	30.6307	-0.0111198	0.953483	NA	rest
PFDSM3638_06590	PF1322	HicB family component of toxin-antitoxin system, antitoxin, predicted nuclease of the RNAse H fold	R	207.882	0.0802693	0.504297	0.848109	rest
PFDSM3638_06595	PF1323	Toxic component of toxin-antitoxin system, dsRBD-like fold, HicA family	R	145.824	0.132879	0.335345	0.771006	rest
PFDSM3638_06600	PF1324	Uncharacterized protein	S	362.599	0.137952	0.177325	0.627267	rest
PFDSM3638_06605	PF1325	Predicted Fe2+/Mn2+ transporter, VIT1/CCC1 family	S	512.877	-0.0980693	0.29319	0.744566	rest
PFDSM3638_06610	PF1326	Uncharacterized protein		249.647	-0.0930924	0.420901	0.82447	rest
PFDSM3638_06615	PF1327	NADPH-dependent glutamate synthase beta chain or related oxidoreductase	E	1782.94	-0.0903337	0.207972	0.669129	rest
PFDSM3638_06620	PF1328	NAD(P)H-flavin reductase	H	473.244	0.0304172	0.738919	0.946964	rest
PFDSM3638_06625	PF1329	Ferredoxin	C	557.72	0.011987	0.900735	0.976224	rest
PFDSM3638_06630	PF1330	NAD(P)H-flavin reductase	H	454.4	-0.171167	0.0700573	0.39374	rest
PFDSM3638_06635	PF1331	Coenzyme F420-reducing hydrogenase, gamma subunit	C	334.394	-0.0194676	0.850594	0.964026	rest
PFDSM3638_06640	PF1332	Coenzyme F420-reducing hydrogenase, alpha subunit	C	599.346	-0.0146146	0.873991	0.972137	rest
PFDSM3638_06645	PF1333	Hydroxymethylpyrimidine/phosphomethylpyrimidine kinase	H	107.468	-0.0980656	0.506246	0.848109	rest
PFDSM3638_06650	PF1334	Thiamine monophosphate synthase	H	21.071	0.131866	0.527997	NA	rest
PFDSM3638_06655	PF1335	Hydroxyethylthiazole kinase, sugar kinase family	H	14.837	-0.114445	0.581682	NA	rest
PFDSM3638_06660	PF1336	Purine-cytosine permease or related protein	F	21.5961	-0.0476444	0.814529	NA	rest
PFDSM3638_06665	PF1337	Transcriptional activator TenA	K	11.4043	-0.14744	0.477169	NA	rest
PFDSM3638_06670	PF1338	Transcriptional activator TenA	K	26.1919	-0.305241	0.165973	NA	rest
PFDSM3638_06675	PF1339	Inactivated KaiC-like ATPase, DUF835 family	S	566.799	-0.254038	0.00465113	0.072886	rest
PFDSM3638_06680	PF1340	Inactivated KaiC-like ATPase, DUF835 family	S	564.768	-0.144405	0.105861	0.475865	rest
PFDSM3638_06685	PF1341	Glycine cleavage system T protein (aminomethyltransferase)	E	4463.93	0.152548	0.0200414	0.202236	rest
PFDSM3638_06690	PF1342	Uncharacterized protein	S	136.108	0.0116968	0.940498	0.978064	rest
PFDSM3638_06695	PF1343	Xaa-Pro aminopeptidase	E	1180.12	0.0446647	0.548932	0.865759	rest
PFDSM3638_06700	PF1344	Maleate cis-trans isomerase	Q	317.895	-0.165857	0.141827	0.550769	rest
PFDSM3638_06705	PF1345	Ribonuclease Z, beta-lactamase superfamily hydrolase	R	362.307	-0.13817	0.171323	0.613088	rest
PFDSM3638_06710	PF1346	Pheromone shutdown protein TraB, contains GTxH motif	S	337.379	-0.426342	8.40331e-05	0.00219475	rest
PFDSM3638_06715	PF1347	Uncharacterized protein	S	1611.74	-0.309324	0.000218357	0.0052882	rest
PFDSM3638_06720	PF1348	Uncharacterized protein	S	1733.69	-0.197123	0.337757	0.771006	rest
PFDSM3638_06725	PF1349	Methylthioribose-1-phosphate isomerase (methionine salvage pathway), a paralog of eIF-2B alpha subunit	J	572.11	-0.0146659	0.868223	0.969382	rest
PFDSM3638_06730	PF1350	MFS family permease	G	265.691	-0.229868	0.037166	0.278715	rest
PFDSM3638_06735	PF1351	Threonyl-tRNA synthetase	J	1770.39	-0.0384756	0.582416	0.889882	rest
PFDSM3638_06740	PF1352	PIN domain containing protein, often a toxin of type II toxin-antitoxin systems	V	49.2046	0.153967	0.406792	NA	rest
PFDSM3638_06745	PF1353	RHH/CopG DNA binding protein	V	24.967	-0.00137092	0.993184	NA	rest
PFDSM3638_06750	PF1354	MATE family membrane protein, Rfbx family, flippase	R	71.1387	0.0652107	0.699138	0.946694	rest
PFDSM3638_06755	PF1355	UDP-glucose 6-dehydrogenase	M	641.891	-0.0270432	0.769289	0.948784	rest
PFDSM3638_06760	PF1356	UDP-glucose pyrophosphorylase	M	306.114	0.0335066	0.75814	0.946964	rest
PFDSM3638_06765	PF1357	Nucleoside-diphosphate-sugar epimerase	M	273.399	-0.0709295	0.537109	0.863453	rest
PFDSM3638_06770	PF1357.1n	Uncharacterized protein		33.132	-0.233328	0.25142	NA	rest
PFDSM3638_06775	PF1358	Glycosyltransferase	M	72.6578	0.00878904	0.959128	0.984896	rest
PFDSM3638_06780	PF1359	Glycosyl transferase family 2	M	62.955	-0.229956	0.19068	NA	rest
PFDSM3638_06785	PF1360	Glycosyltransferase	M	50.2553	-0.158656	0.386583	NA	rest
PFDSM3638_06790	PF1361	Glycosyltransferase	M	47.0474	-0.0491399	0.790791	NA	rest
PFDSM3638_06795	PF1362	Glycosyltransferase	M	115.359	0.0725926	0.618698	0.909156	rest
PFDSM3638_06800	PF1363	Glycosyltransferase	M	63.2156	0.110473	0.524642	NA	rest
PFDSM3638_06805	PF1364	Glycosyltransferase	M	455.596	-0.077331	0.427625	0.825736	rest
PFDSM3638_06815	PF1366	Transposase	L	208.13	-0.0108544	0.931413	0.978064	rest
PFDSM3638_06820	PF1367	Ribosomal protein L7AE	J	5040.63	-0.0642834	0.37987	0.796938	rest
PFDSM3638_06825	PF1368	Ribosomal protein S28E/S33	J	750.165	0.00608265	0.943122	0.978064	rest
PFDSM3638_06830	PF1369	Ribosomal protein L24E	J	1499.16	0.0592873	0.47363	0.843386	rest
PFDSM3638_06835	PF1370	ABC-type multidrug transport system, ATPase component	V	6.22342	0.0688586	0.706391	NA	rest
PFDSM3638_06840	PF1371	Permease of the drug/metabolite transporter (DMT) superfamily	G	25.9838	0.0115448	0.95568	NA	rest
PFDSM3638_06845				1.68888	-0.126307	0.302971	NA	rest
PFDSM3638_06850				1.02042	-0.0594767	0.524993	NA	rest
PFDSM3638_06855	PF1372	Uncharacterized protein	S	171.347	1.09781	7.88166e-13	2.91621e-11	selected_genes
PFDSM3638_06860				719.666	-0.0968366	0.607998	0.908927	rest
PFDSM3638_06865	PF1373	Predicted Co/Zn/Cd cation transporter	P	72.3814	0.02233	0.892781	0.973959	rest
PFDSM3638_06870	PF1374	Lipoate-protein ligase A	H	322.469	-0.124109	0.238756	0.705151	rest
PFDSM3638_06875	PF1375	Translation elongation factor EF-1 alpha, GTPase	J	12776	0.187863	0.00203337	0.0366007	rest
PFDSM3638_06880	PF1376	Ribosomal protein S10	J	247.484	0.211611	0.0737222	0.409158	rest
PFDSM3638_06885				27.9586	0.11652	0.567552	NA	rest
PFDSM3638_06890	PF1377	Transcription initiation factor TFIIB, Brf1 subunit/Transcription initiation factor TFIIB	K	1663.91	0.0514607	0.46847	0.842298	rest
PFDSM3638_06895	PF1378	RNase P/RNase MRP subunit POP5	J	23.0245	0.369808	0.112279	NA	rest
PFDSM3638_06900	PF1379	Release factor eRF1	J	111.469	0.109015	0.456725	0.842113	rest
PFDSM3638_06905	PF1380	Arginyl-tRNA synthetase	J	355.358	-0.0950217	0.350986	0.781406	rest
PFDSM3638_06910	PF1381	Predicted metal binding protein, contains two cysteine clusters	S	67.5057	0.103209	0.553981	NA	rest
PFDSM3638_06915	PF1382	Glycerol dehydrogenase or related enzyme	C	150.549	0.116643	0.379922	0.796938	rest
PFDSM3638_06920				1.81854	0.0454142	0.689171	NA	rest
PFDSM3638_06925	PF1383	Sugar phosphate isomerase/epimerase	G	128.664	0.108456	0.436191	0.827731	rest
PFDSM3638_06930	PF1384	Uncharacterized protein	S	63.0142	0.179221	0.306521	NA	rest
PFDSM3638_06935	PF1385	Uracil-DNA glycosylase	L	127.603	0.116071	0.41317	0.814116	rest
PFDSM3638_06940	PF1386	Predicted transcriptional regulator	K	455.171	-0.258105	0.0107308	0.133584	rest
PFDSM3638_06945	PF1387	Phosphopantothenate synthetase	H	175.788	-0.0228776	0.855354	0.964811	rest
PFDSM3638_06950	PF1388	Predicted redox protein, regulator of disulfide bond formation	O	115.371	0.183605	0.211887	0.675201	rest
PFDSM3638_06955	PF1389	DNA repair photolyase	L	81.9412	-0.264574	0.104157	0.475128	rest
PFDSM3638_06960	PF1390	Uncharacterized protein	S	169.962	0.0260307	0.841468	0.961709	rest
PFDSM3638_06965	PF1391	Uncharacterized protein	S	24.0432	-0.18235	0.384657	NA	rest
PFDSM3638_06970	PF1392	Predicted component of the ribosome quality control (RQC) complex, YloA/Tae2 family, contains fibronectin-binding (FbpA) and DUF814 domains	K	74.7605	0.0711169	0.662865	0.933625	rest
PFDSM3638_06975	PF1393	Glycosyl hydrolase family 57	G	631.821	-0.0876087	0.319581	0.754763	rest
PFDSM3638_06980	PF1394	Phosphoglycerate dehydrogenase or related dehydrogenase	H	1123.5	0.0196111	0.807394	0.954258	rest
PFDSM3638_06985	PF1395	YkaA-like protein involved in regulation of phosphate transport, PhoU/UPF0111/DUF47 family	P	88.0751	0.162634	0.299359	0.74459	rest
PFDSM3638_06990	PF1396	Ketopantoate reductase	H	61.8154	0.0124203	0.943623	NA	rest
PFDSM3638_06995	PF1397	Pyruvate-formate lyase-activating enzyme	O	292.287	0.192848	0.0844269	0.434195	rest
PFDSM3638_07000	PF1398	Uncharacterized protein	S	71.3277	-0.0406447	0.800335	0.952853	rest
PFDSM3638_07005	PF1399	S-layer-like protein	R	82213	-0.0169075	0.926026	0.978064	rest
PFDSM3638_07010	PF1400	Uncharacterized protein	S	565.031	-0.215056	0.041928	0.293333	rest
PFDSM3638_07015	PF1401	FKBP-type peptidyl-prolyl cis-trans isomerase 2	O	755.602	-0.0953638	0.280965	0.738156	rest
PFDSM3638_07020	PF1402	Uncharacterized protein	S	434.466	-0.200956	0.0393473	0.286396	rest
PFDSM3638_07025	PF1403	RNA base methyltransferase family enzyme	J	54.7968	-0.156249	0.394115	NA	rest
PFDSM3638_07030	PF1404	20S proteasome, beta subunit	O	198.472	0.146612	0.223653	0.691196	rest
PFDSM3638_07035	PF1405	Zn-dependent RNase, consists of a metallo-beta-lactamase domain and an RNA-binding KH domain, implicated in mRNA turnover	R	411.227	0.0444234	0.657118	0.93115	rest
PFDSM3638_07040	PF1406	Cysteate synthase	E	58.8289	-0.127155	0.469905	NA	rest
PFDSM3638_07045	PF1407	Uridylate kinase	F	220.702	-0.0487216	0.688652	0.943849	rest
PFDSM3638_07050	PF1408	ABC-type transport system, periplasmic component	E	11213.2	0.282626	1.43388e-05	0.000406369	rest
PFDSM3638_07055	PF1409	ABC-type dipeptide/oligopeptide/nickel transport system, permease component	E	209.361	0.270854	0.044935	0.304881	rest
PFDSM3638_07060	PF1410	ABC-type dipeptide/oligopeptide/nickel transport system, permease component	E	337.768	0.0132899	0.897634	0.976224	rest
PFDSM3638_07065	PF1411	ABC-type dipeptide/oligopeptide/nickel transport system, ATPase component	E	325.642	0.0246876	0.811863	0.954428	rest
PFDSM3638_07070	PF1412	ABC-type oligopeptide transport system, ATPase component	E	464.518	-0.0374753	0.687532	0.943849	rest
PFDSM3638_07075	PF1413	Uncharacterized membrane protein, DUF373 family	S	38.0999	-0.0628078	0.741099	NA	rest
PFDSM3638_07080				3.03514	0.023954	0.87113	NA	rest
PFDSM3638_07085	PF1414	5'-3' exonuclease	L	316.567	-0.367425	0.000628394	0.0135003	rest
PFDSM3638_07090	PF1415	Wybutosine (yW) biosynthesis enzyme Trm5, tRNA (guanine) methyltransferase	J	56.7124	-0.138987	0.428549	NA	rest
PFDSM3638_07095	PF1416	Uncharacterized protein	S	3.98305	-0.0299412	0.852354	NA	rest
PFDSM3638_07100	PF1418	Class II terpene cyclase family protein	I	46.9437	0.195862	0.299175	NA	rest
PFDSM3638_07105	PF1419	HAD superfamily hydrolase	R	29.4976	0.0786872	0.696705	NA	rest
PFDSM3638_07110	PF1421	4-aminobutyrate aminotransferase or related aminotransferase	E	6372.96	0.0616713	0.313304	0.74923	rest
PFDSM3638_07115	PF1422	Thioredoxin reductase	O	716.14	1.21968	1.19412e-32	5.89102e-31	selected_genes
PFDSM3638_07120	PF1423	Multisubunit Na+/H+ antiporter, MnhE subunit	P	559.646	-0.00708861	0.938331	0.978064	rest
PFDSM3638_07125	PF1424	Multisubunit Na+/H+ antiporter, MnhF subunit	P	188.583	-0.0360734	0.766723	0.948784	rest
PFDSM3638_07130	PF1425	Multisubunit Na+/H+ antiporter, MnhG subunit	P	268.848	0.10586	0.341432	0.772654	rest
PFDSM3638_07135	PF1426	Predicted subunit of the Multisubunit Na+/H+ antiporter	P	73.4795	-0.146172	0.383237	0.79878	rest
PFDSM3638_07140	PF1427	Multisubunit Na+/H+ antiporter, MnhB subunit	P	265.49	0.167313	0.138548	0.546932	rest
PFDSM3638_07145	PF1428	Multisubunit Na+/H+ antiporter, MnhB subunit	P	310.069	-0.129561	0.233634	0.699358	rest
PFDSM3638_07150	PF1429	Multisubunit Na+/H+ antiporter, MnhC subunit	P	170.898	0.174867	0.171683	0.613088	rest
PFDSM3638_07155	PF1430	NADH:ubiquinone oxidoreductase subunit 4 (chain M)	C	1407.67	0.0718896	0.375713	0.796505	rest
PFDSM3638_07160	PF1431	Ni,Fe-hydrogenase III membrane subunit	S	416.037	-0.0143138	0.880768	0.972315	rest
PFDSM3638_07165	PF1432	Ni,Fe-hydrogenase III small subunit	C	652.197	-0.0854855	0.309198	0.748822	rest
PFDSM3638_07170	PF1433	Ni,Fe-hydrogenase III component G	C	389.176	-0.132163	0.181476	0.629494	rest
PFDSM3638_07175	PF1434	Ni,Fe-hydrogenase III large subunit and subunit G	C	1580.94	-0.14252	0.0466216	0.311145	rest
PFDSM3638_07180	PF1435	Formate hydrogenlyase subunit 4	C	3071.05	-0.0244348	0.708332	0.946694	rest
PFDSM3638_07185	PF1436	NADH dehydrogenase subunit I	C	2196.31	-0.0160647	0.810255	0.954428	rest
PFDSM3638_07190				78.1888	-0.371224	0.0308907	0.249372	rest
PFDSM3638_07195	PF1437	3'-phosphoadenosine 5'-phosphosulfate sulfotransferase (PAPS reductase)/FAD synthetase or related enzyme	E	211.81	-0.139965	0.247793	0.709179	rest
PFDSM3638_07200	PF1438	Archaeal serine protease, S18 family	R	933.24	-0.0483471	0.545816	0.863453	rest
PFDSM3638_07205	PF1439	Tic20 family membrane protein possibly involved in protein translocation	S	238.226	0.0417995	0.721136	0.946694	rest
PFDSM3638_07210	PF1440	Phosphopantothenoylcysteine synthetase/decarboxylase	H	477.969	0.0243157	0.802578	0.952853	rest
PFDSM3638_07215	PF1441	NADH dehydrogenase subunit I	C	123.957	0.0971367	0.524922	0.857909	rest
PFDSM3638_07220	PF1442	NADH dehydrogenase subunit D	C	145.956	-0.0401326	0.763649	0.947978	rest
PFDSM3638_07225	PF1443	NADH dehydrogenase subunit C	C	64.561	-0.0621265	0.716387	NA	rest
PFDSM3638_07230	PF1444	F420H2 dehydrogenase subunit, related to NADH:ubiquinone oxidoreductase 20 kD subunit	C	53.3873	-0.139663	0.4437	NA	rest
PFDSM3638_07235	PF1445	Formate hydrogenlyase subunit 4	C	56.0774	0.0214208	0.903342	NA	rest
PFDSM3638_07240	PF1446	NADH:ubiquinone oxidoreductase subunit 4 (chain M)	C	141.155	0.0128258	0.925891	0.978064	rest
PFDSM3638_07245	PF1447	NADH:ubiquinone oxidoreductase subunit 4 (chain M)	C	156.677	0.176377	0.179258	0.627267	rest
PFDSM3638_07250	PF1448	Multisubunit Na+/H+ antiporter, MnhC subunit	P	37.902	0.0518269	0.795445	NA	rest
PFDSM3638_07255	PF1449	Multisubunit Na+/H+ antiporter, MnhB subunit	P	110.866	0.110674	0.44591	0.833256	rest
PFDSM3638_07260	PF1450	Predicted subunit of the Multisubunit Na+/H+ antiporter	P	23.66	0.219896	0.304636	NA	rest
PFDSM3638_07265	PF1451	Multisubunit Na+/H+ antiporter, MnhG subunit	P	47.3625	0.481105	0.0205909	NA	rest
PFDSM3638_07270	PF1452	Multisubunit Na+/H+ antiporter, MnhF subunit	P	26.8475	0.20579	0.328481	NA	rest
PFDSM3638_07275	PF1453	Multisubunit Na+/H+ antiporter, MnhE subunit	P	66.6876	0.126743	0.463851	NA	rest
PFDSM3638_07280	PF1454	7,8-dihydro-6-hydroxymethylpterin dimethyltransferase, radical SAM superfamily enzyme	R	1110.5	0.176317	0.024927	0.224284	rest
PFDSM3638_07285	PF1455	Uncharacterized protein, DUF3213 family	S	301.354	0.137996	0.233122	0.699358	rest
PFDSM3638_07290	PF1456	Acetyltransferase (GNAT) family	K	24.6347	0.119959	0.558932	NA	rest
PFDSM3638_07295	PF1457	Thiol-disulfide isomerase or thioredoxin	O	69.2527	0.070878	0.677611	0.940212	rest
PFDSM3638_07300	PF1458	Sugar kinase, ribokinase family	G	54.1044	-0.218259	0.229507	NA	rest
PFDSM3638_07305	PF1459	L-fucose isomerase or related protein	G	153.863	-0.0846907	0.527466	0.861011	rest
PFDSM3638_07310	PF1460	Glycogen debranching enzyme	G	72.9635	-0.301947	0.0887115	0.445311	rest
PFDSM3638_07315	PF1461	L-asparaginase/archaeal Glu-tRNAGln amidotransferase subunit D	E	662.264	0.0101504	0.908053	0.978064	rest
PFDSM3638_07320	-	hypothetical protein		15.4173	-0.0339133	0.867205	NA	rest
PFDSM3638_07325	PF1462	Archaeal Glu-tRNAGln amidotransferase subunit E (contains GAD domain)	J	1545.35	0.0179863	0.804036	0.95361	rest
PFDSM3638_07330	PF1463	Uncharacterized protein		29.149	0.034939	0.861283	NA	rest
PFDSM3638_07335	PF1464	Uncharacterized membrane protein	S	11.6546	-0.00479195	0.979439	NA	rest
PFDSM3638_07340	PF1465	Uncharacterized protein	S	9.01399	0.0762847	0.699127	NA	rest
PFDSM3638_07345	PF1466	Uncharacterized membrane protein	S	3.80759	0.212399	0.224937	NA	rest
PFDSM3638_07350	PF1467	ABC-type multidrug transport system, ATPase component	V	33.2046	-0.0837743	0.670727	NA	rest
PFDSM3638_07355				98.1584	0.0820417	0.590336	0.897634	rest
PFDSM3638_07360				3.70782	-0.238884	0.163372	NA	rest
PFDSM3638_07365	PF1469	Na+/H+-dicarboxylate symporter	C	135.28	0.212892	0.139375	0.546932	rest
PFDSM3638_07370	PF1470	DNA repair photolyase	L	23.919	-0.378981	0.100491	NA	rest
PFDSM3638_07375	PF1471	ATPase involved in pili biosynthesis	N	148.977	-0.0479513	0.718299	0.946694	rest
PFDSM3638_07380	PF1472	Serine-pyruvate aminotransferase/archaeal aspartate aminotransferase	E	4486.39	0.00207467	0.977334	0.990719	rest
PFDSM3638_07385	PF1473	Predicted Ser/Thr protein kinase	T	15.7042	-0.0664179	0.745295	NA	rest
PFDSM3638_07390	PF1474	Uncharacterized membrane protein	S	6.26766	-0.15572	0.411792	NA	rest
PFDSM3638_07395	PF1475	Ribosomal protein L40E	J	94.3986	0.0899424	0.565158	0.872295	rest
PFDSM3638_07400	PF1476	Transcriptional regulator, PadR family	K	51.5018	0.0709724	0.697146	NA	rest
PFDSM3638_07405	PF1477	Methylmalonyl-CoA mutase	I	696.702	0.0761722	0.376774	0.796505	rest
PFDSM3638_07410	PF1478	Predicted nucleotidyltransferase	S	0.657458	0.045387	0.536707	NA	rest
PFDSM3638_07415	PF1479	Fe-S-cluster-containing hydrogenase component 2	C	253.237	0.0293539	0.798186	0.952674	rest
PFDSM3638_07420	PF1480	Aldehyde:ferredoxin oxidoreductase	C	1686.18	-0.153309	0.0348413	0.268258	rest
PFDSM3638_07425	PF1481	Predicted redox protein, regulator of disulfide bond formation	O	581.162	-0.0302049	0.739843	0.946964	rest
PFDSM3638_07430	PF1482	Sulfur transfer protein involved in thiamine biosynthesis	H	292.237	-0.160375	0.144268	0.556405	rest
PFDSM3638_07440	PF1483	PD-(D/E)XK superfamily nuclease, some proteins are fused to N-terminal SAP-like bihelical DNA binding domain		185.621	0.149258	0.229469	0.699358	rest
PFDSM3638_07445				37.6304	-0.10026	0.599463	NA	rest
PFDSM3638_07450	PF1484	Phosphohydrolase, Icc/MPP superfamily	R	81.0728	0.333224	0.0467235	0.311145	rest
PFDSM3638_07455				2.75415	0.151874	0.307588	NA	rest
PFDSM3638_07460	PF1485	Uncharacterized protein, DUF357 family	S	46.5422	0.049014	0.790753	NA	rest
PFDSM3638_07465	PF1486	Uncharacterized protein, DUF555 family	S	62.7338	0.0312508	0.860084	NA	rest
PFDSM3638_07470	PF1487	tRNA S(4)U 4-thiouridine synthase	J	284.774	-0.0247513	0.821297	0.954428	rest
PFDSM3638_07475	PF1488	Uncharacterized protein	S	140.976	0.0896598	0.538237	0.863453	rest
PFDSM3638_07480	PF1489	HEAT repeats containing protein	S	124.965	0.0971315	0.498878	0.848109	rest
PFDSM3638_07485	PF1490	Histidinol phosphatase or related hydrolase of the PHP family	E	71.3614	-0.133889	0.422314	0.825025	rest
PFDSM3638_07490	PF1491	Ribosomal protein S17E	J	253.117	0.178449	0.119107	0.504973	rest
PFDSM3638_07495	PF1492	Glycine cleavage system H protein (lipoate-binding)	E	1008.63	0.201184	0.010096	0.128075	rest
PFDSM3638_07500	PF1493	Predicted metal-binding protein	S	17.3531	0.11078	0.596649	NA	rest
PFDSM3638_07505	PF1494	Predicted membrane protein associated with conjugation system	S	2003.78	-0.123759	0.12954	0.527667	rest
PFDSM3638_07510	PF1495	GTP-binding protein, GTP1/Obg family	R	224.626	-0.0869696	0.452306	0.837703	rest
PFDSM3638_07515	PF1496	Predicted transglutaminase-like protease	R	59.9767	0.125136	0.480544	NA	rest
PFDSM3638_07520	PF1497	Aspartate/tyrosine/aromatic aminotransferase	E	1530.08	0.111068	0.127553	0.522005	rest
PFDSM3638_07525				4.20498	0.0502522	0.75595	NA	rest
PFDSM3638_07530				11.6098	0.0602019	0.766948	NA	rest
PFDSM3638_07535				2.63932	-0.071588	0.617736	NA	rest
PFDSM3638_07540	PF1498	RNA-binding protein containing KH domain, possibly ribosomal protein	J	300.912	-0.0908759	0.408853	0.811522	rest
PFDSM3638_07545	PF1499	Ribosomal protein S19E (S16A)	J	945.113	0.0531572	0.506344	0.848109	rest
PFDSM3638_07550	PF1500	Protein implicated in RNA metabolism, contains PRC-barrel domain	R	66.373	0.060391	0.726427	NA	rest
PFDSM3638_07555	PF1501	Uncharacterized protein of DIM6/NTAB family	R	35.0147	0.0612701	0.75308	NA	rest
PFDSM3638_07560	PF1502	Uncharacterized Cell surface protein, containing DUF11 domain	S	180.607	-0.131303	0.297002	0.74459	rest
PFDSM3638_07565	PF1503	Holliday junction resolvase, archaeal type	L	37.9643	-0.0401402	0.831853	NA	rest
PFDSM3638_07570	PF1504	Lhr-like helicase with C-terminal Zn finger domain	R	101.609	0.166792	0.282171	0.738333	rest
PFDSM3638_07575	PF1505	Uncharacterized protein, contains DUF11 domain	S	1356.8	0.0484587	0.507117	0.848109	rest
PFDSM3638_07580	PF1506	Squalene cyclase	I	1066.07	0.081959	0.297649	0.74459	rest
PFDSM3638_07585	PF1507	Cell division GTPase	D	416.127	0.0135898	0.888166	0.972315	rest
PFDSM3638_07590	PF1508	Predicted component of type IV pili like system	S	123.318	-0.0590352	0.681275	0.940371	rest
PFDSM3638_07595	PF1509	Pilin/Flagellin, contains class III signal peptide	S	382.869	0.100601	0.318353	0.754763	rest
PFDSM3638_07600	PF1510	Secreted protein, component of type IV pili like system	S	147.332	0.000618317	0.997311	0.999281	rest
PFDSM3638_07605	PF1511	Predicted pilin/flagellin	S	98.4791	-0.0934924	0.542293	0.863453	rest
PFDSM3638_07610	PF1512	Uncharacterized protein	S	24.5987	0.0802422	0.694318	NA	rest
PFDSM3638_07615	PF1513	Uncharacterized protein		5.47621	0.00173444	0.993462	NA	rest
PFDSM3638_07620	PF1514	Uncharacterized protein	S	4.15831	-0.0451395	0.779995	NA	rest
PFDSM3638_07625				2.27369	-0.120696	0.381342	NA	rest
PFDSM3638_07630	PF1515	GMP synthase - Glutamine amidotransferase domain	F	43.1944	0.145412	0.444101	NA	rest
PFDSM3638_07635	PF1516	GMP synthase, PP-ATPase domain/subunit	F	63.145	0.0273035	0.875707	NA	rest
PFDSM3638_07640	PF1517	5-formaminoimidazole-4-carboxamide-1-beta-D-ribofuranosyl 5'-monophosphate synthetase (purine biosynthesis)	F	10.0741	0.0216479	0.914787	NA	rest
PFDSM3638_07645	PF1518	ABC-type thiamine transport system, periplasmic component	H	219.72	-0.00816398	0.943148	0.978064	rest
PFDSM3638_07650	PF1519	ABC-type sugar transport system, ATPase component	G	99.7389	0.0553926	0.712275	0.946694	rest
PFDSM3638_07655	PF1520	ABC-type Fe3+ transport system, permease component	P	91.8718	-0.158811	0.319584	0.754763	rest
PFDSM3638_07660	PF1521	Anaerobic dehydrogenase	C	18.0927	-0.0296782	0.883334	NA	rest
PFDSM3638_07665	PF1522	ABC-type multidrug transport system, ATPase component	V	7.89071	-0.257363	0.231147	NA	rest
PFDSM3638_07670	PF1523	Uncharacterized membrane protein	S	1.30312	-0.0711075	0.514912	NA	rest
PFDSM3638_07675	PF1524	Uncharacterized protein	S	5.46639	0.0795979	0.656332	NA	rest
PFDSM3638_07680	PF1525	Uncharacterized protein		24.6867	0.201977	0.344255	NA	rest
PFDSM3638_07685	PF1526	Uncharacterized protein		9.43143	0.0883223	0.655296	NA	rest
PFDSM3638_07690	PF1527	Uncharacterized protein		18.5645	-0.0332582	0.869805	NA	rest
PFDSM3638_07695	PF1528	Predicted glutamine amidotransferase involved in pyridoxine biosynthesis	H	1585.37	0.0271688	0.745775	0.946964	rest
PFDSM3638_07700	PF1529	Pyridoxine biosynthesis enzyme	H	5401.81	0.162783	0.0237815	0.218461	rest
PFDSM3638_07705	PF1530	Archaeal ribulose 1,5-bisphosphate synthetase/yeast thiazole synthase	G	55.6198	0.103031	0.559171	NA	rest
PFDSM3638_07710	PF1531	Thiamine biosynthesis protein ThiC	H	26.2296	0.110318	0.587628	NA	rest
PFDSM3638_07715	PF1532	CoA-dependent NAD(P)H Sulfur Oxidoreductase	P	1674.75	0.13965	0.0653684	0.37693	rest
PFDSM3638_07720	PF1533	Membrane-bound serine protease S46, ClpP class	O	3704.2	-0.0219542	0.749106	0.946964	rest
PFDSM3638_07725	PF1534	Membrane protease subunit, stomatin/prohibitin homolog	O	2648.33	-0.112306	0.143111	0.55414	rest
PFDSM3638_07730	PF1535	Glucan phosphorylase	G	768.303	0.140209	0.0929259	0.455063	rest
PFDSM3638_07735	PF1536	hypothetical protein		38.7182	-0.211594	0.283087	NA	rest
PFDSM3638_07740	PF1537	Membrane associated inactivated KaiC-like ATPase, DUF835 family	S	20.4807	0.161966	0.444074	NA	rest
PFDSM3638_07745	PF1538	Cytosine deaminase or related metal-dependent hydrolase	F	30.7574	0.333668	0.126347	NA	rest
PFDSM3638_07750	PF1539	Dihydroorotate dehydrogenase	F	47.6675	0.284445	0.141106	NA	rest
PFDSM3638_07755	PF1540	Acyl-CoA synthetase (NDP forming)	C	3093.73	-0.10257	0.284345	0.739496	rest
PFDSM3638_07760	PF1541	Ribosomal protein L37E	J	1602.37	0.0432091	0.547469	0.865039	rest
PFDSM3638_07765	PF1542	Small nuclear ribonucleoprotein (snRNP) homolog	K	660.461	0.267982	0.00712432	0.0978309	rest
PFDSM3638_07770	PF1543	DNA-binding transcriptional regulator, Lrp family	K	23.8522	0.118514	0.564763	NA	rest
PFDSM3638_07775	PF1544	Heat repeats containing protein	S	59.6231	-0.0833278	0.636312	NA	rest
PFDSM3638_07780	PF1545	Transcription factor homologous to NACalpha-BTF3	K	99.0744	0.26844	0.0955125	0.457641	rest
PFDSM3638_07785				2.62653	0.19669	0.190973	NA	rest
PFDSM3638_07790	PF1546	Uncharacterized protein	S	339.177	-0.137413	0.201812	0.663039	rest
PFDSM3638_07795	PF1547	Peptidase M42 family protein	G	1844.18	-0.0532834	0.459989	0.842298	rest
PFDSM3638_07800	PF1548	Uncharacterized protein	S	95.2156	-0.0421263	0.7825	0.950769	rest
PFDSM3638_07805	PF1549	RNA 3'-terminal phosphate cyclase	J	324.947	-0.0109783	0.91387	0.978064	rest
PFDSM3638_07810	PF1550	ICC-like phosphoesterase	R	253.901	-0.157911	0.201305	0.663039	rest
PFDSM3638_07815	PF1551	PHP family phosphoesterase with a Zn ribbon	R	81.7688	0.138742	0.393911	0.803048	rest
PFDSM3638_07820	PF1552	Archease, SHS2 domain containing protein involved in activation of tRNA ligase RtcB	R	57.0709	-0.0356921	0.833756	NA	rest
PFDSM3638_07825	PF1553	16S rRNA C967 or C1407 C5-methylase, RsmB/RsmF family	J	90.9292	-0.102505	0.508101	0.848109	rest
PFDSM3638_07830	PF1554	Uncharacterized protein	S	142.032	0.0990405	0.470143	0.842298	rest
PFDSM3638_07835	PF1555	tRNA(Glu) U13 pseudouridine synthase TruD	J	823.096	-0.186763	0.0250888	0.224284	rest
PFDSM3638_07840	PF1556	Peptidyl-tRNA hydrolase	J	357.998	-0.0695557	0.507402	0.848109	rest
PFDSM3638_07845	PF1557	Nucleotide-binding protein, UspA family	T	461.022	-0.140286	0.138391	0.546932	rest
PFDSM3638_07850	PF1558	Ribosomal protein S7	J	1246.04	0.0054218	0.942533	0.978064	rest
PFDSM3638_07855	PF1559	Ribosomal protein S12	J	756.325	-0.0238407	0.769935	0.948784	rest
PFDSM3638_07860	PF1560	Transcription elongation factor	K	539.603	-0.0921548	0.306985	0.748656	rest
PFDSM3638_07865	PF1561	Ribosomal protein L30E	J	256.139	0.134627	0.23088	0.699358	rest
PFDSM3638_07870	PF1562	DNA-directed RNA polymerase subunit A''	K	1166.82	0.00776997	0.928745	0.978064	rest
PFDSM3638_07875	PF1563	DNA-directed RNA polymerase subunit A'	K	1677.25	0.00972484	0.900292	0.976224	rest
PFDSM3638_07880	PF1564	DNA-directed RNA polymerase subunit B	K	1835.58	0.0699736	0.326159	0.764866	rest
PFDSM3638_07885	PF1565	DNA-directed RNA polymerase, subunit H, RpoH/RPB5	K	138.851	-0.0153465	0.909542	0.978064	rest
PFDSM3638_07890				4.99187	0.0116368	0.947436	NA	rest
PFDSM3638_07895	PF1566	Uncharacterized membrane protein	S	108.712	-0.0411712	0.778769	0.950769	rest
PFDSM3638_07900				1.83676	-0.0461425	0.706819	NA	rest
PFDSM3638_07905				11.4828	-0.320626	0.169766	NA	rest
PFDSM3638_07910	PF1567	Exosome complex RNA-binding protein Rrp42, RNase PH superfamily	J	644.126	-0.186331	0.0372456	0.278715	rest
PFDSM3638_07915	PF1568	Ribonuclease PH	J	476.156	-0.106395	0.267516	0.726887	rest
PFDSM3638_07920	PF1569	Exosome complex RNA-binding protein Rrp4, contains S1 and KH domains	J	627.467	-0.260417	0.0037429	0.0593517	rest
PFDSM3638_07925	PF1570	Ribosome maturation protein Sdo1	J	595.564	-0.0458936	0.604246	0.905349	rest
PFDSM3638_07930	PF1571	20S proteasome, alpha subunit	O	1644.57	-0.121687	0.0975272	0.457641	rest
PFDSM3638_07935	PF1572	Predicted regulator of amino acid metabolism, contains ACT domain	R	255.042	0.0337727	0.773268	0.950178	rest
PFDSM3638_07940	PF1573	Zn-dependent protease, component of TldD/TldE system	R	486.671	-0.0310563	0.746557	0.946964	rest
PFDSM3638_07945	PF1574	Inactivated Zn-dependent protease, component of TldD/TldE system	R	694.188	-0.0180124	0.831643	0.95992	rest
PFDSM3638_07950	PF1575	Uncharacterized membrane protein	S	33.4243	-0.204099	0.313178	NA	rest
PFDSM3638_07955	PF1576	DNA-binding protein containing C-terminal HTH domain of resolvase type	S	53.4747	-0.273482	0.147891	NA	rest
PFDSM3638_07960	PF1577	Uncharacterized protein with N-terminal Zn finger	S	348.957	-0.312819	0.00623822	0.0913111	rest
PFDSM3638_07965	PF1578	DNA topoisomerase VI, subunit A	L	492.09	-0.366017	0.000433092	0.0101207	rest
PFDSM3638_07970	PF1579	DNA topoisomerase VI, subunit B	L	640.955	-0.208355	0.0302625	0.247778	rest
PFDSM3638_07975	PF1580	rRNA processing protein Krr1/Pno1, contains KH domain	R	312.08	-0.219873	0.0675745	0.384655	rest
PFDSM3638_07980	PF1581	Serine/threonine protein kinase involved in cell cycle control	T	446.767	-0.238292	0.0273402	0.231956	rest
PFDSM3638_07985	PF1582	Translation initiation factor 1 (IF-1)	J	348.528	0.0126987	0.907188	0.978064	rest
PFDSM3638_07990	PF1583	Periplasmic serine protease (ClpP class)	O	120.616	0.355876	0.0170425	0.182508	rest
PFDSM3638_07995	PF1584	Uncharacterized protein	S	64.2455	0.0863319	0.61345	NA	rest
PFDSM3638_08000	PF1585	Predicted PurR-regulated permease PerM	R	100.683	-0.0386583	0.79526	0.952648	rest
PFDSM3638_08005	PF1586	Hydrogenase maturation factor	O	62.2235	0.149355	0.3947	NA	rest
PFDSM3638_08010	PF1587	Predicted ATP-grasp domain fused to redox center	R	123.847	-0.214859	0.134361	0.537443	rest
PFDSM3638_08015	PF1588	Rps3 or RNA methylase involved in ribosome biogenesis, SPOUT family,	R	252.189	-0.368929	0.00259605	0.0443325	rest
PFDSM3638_08020	PF1589	Sugar kinase, ribokinase family	G	376.498	0.209482	0.0369167	0.278715	rest
PFDSM3638_08025	PF1590	NUDIX family hydrolase	F	142.296	0.0311462	0.817451	0.954428	rest
PFDSM3638_08030	PF1591	D-aminopeptidase	E	310.42	-0.0766349	0.461044	0.842298	rest
PFDSM3638_08035	PF1592	Tryptophan synthase beta-subunit	R	398.489	0.0317015	0.745031	0.946964	rest
PFDSM3638_08040	PF1593	Peptide chain release factor eRF1	J	572.413	-0.0157059	0.856501	0.964811	rest
PFDSM3638_08045	PF1594	Glycosyl transferase family 2	M	129.227	0.204014	0.146958	0.557686	rest
PFDSM3638_08050	PF1595	Uncharacterized membrane protein	S	32.1377	-0.0738422	0.706063	NA	rest
PFDSM3638_08055	PF1596	Predicted transcriptional regulator	K	206.137	0.0448068	0.71794	0.946694	rest
PFDSM3638_08060	PF1597	Zn-dependent protease with chaperone function	O	103.582	-0.0358479	0.815219	0.954428	rest
PFDSM3638_08065	PF1598	Deoxycytidylate deaminase	F	97.606	0.108641	0.476951	0.843386	rest
PFDSM3638_08070	PF1599	Undecaprenyl pyrophosphate synthase	I	125.657	-0.0559806	0.689053	0.943849	rest
PFDSM3638_08075	PF1600	Isoleucine patch superfamily protein	R	156.293	0.0358105	0.784075	0.950769	rest
PFDSM3638_08080	PF1601	DNA-binding transcriptional regulator, Lrp family	K	376.883	-0.105991	0.292341	0.744566	rest
PFDSM3638_08085	PF1602	Glutamate dehydrogenase/leucine dehydrogenase	E	59895.4	0.188862	0.0165712	0.180925	rest
PFDSM3638_08090	PF1603	Kef-type K+ transport system, membrane component	P	424.699	0.236512	0.0175	0.185	rest
PFDSM3638_08095	PF1604	CBS domain	R	68.5486	-0.046524	0.77963	NA	rest
PFDSM3638_08100	PF1605	Molybdopterin converting factor, small subunit	H	14.0263	-0.2818	0.214418	NA	rest
PFDSM3638_08105	PF1606	Glycosyl transferase family 2	M	83.972	-0.0247884	0.875997	0.972315	rest
PFDSM3638_08110	PF1607	Thymidine phosphorylase/AMP phosphorylase	F	357.995	-0.0912953	0.370114	0.793627	rest
PFDSM3638_08115	PF1608	Uncharacterized protein	S	472.965	0.00199329	0.98465	0.99285	rest
PFDSM3638_08120	-	hypothetical protein		8.42057	-0.143399	0.462591	NA	rest
PFDSM3638_08130	PF1610	Uncharacterized protein		2.32496	-0.0265601	0.842057	NA	rest
PFDSM3638_08135	PF1611	FleN family ATPase involved in pili biosynthesis	N	709.006	0.0736401	0.390745	0.801292	rest
PFDSM3638_08140	PF1612	Uncharacterized protein	S	95.1878	0.10505	0.512092	0.850263	rest
PFDSM3638_08145	PF1612.1n	Uncharacterized protein	S	43.4157	-0.085414	0.65541	NA	rest
PFDSM3638_08150	PF1613	RNase P subunit RPR2	J	12.0689	-0.0209287	0.915305	NA	rest
PFDSM3638_08155	PF1614	Intein insertion	L	96.6753	0.0214619	0.889829	0.972315	rest
PFDSM3638_08160	PF1615	Intein/homing endonuclease	L	2640.48	-0.161909	0.0191884	0.196608	rest
PFDSM3638_08165	PF1616	Myo-inositol-1-phosphate synthase	I	327.023	0.0561029	0.594137	0.900008	rest
PFDSM3638_08170	PF1617	Uncharacterized membrane protein, DUF2079 family	S	69.9781	-0.222086	0.189337	0.640094	rest
PFDSM3638_08175	PF1618	Metal-dependent hydrolase of the beta-lactamase superfamily	R	62.9995	-0.137995	0.424449	NA	rest
PFDSM3638_08180	PF1619	Predicted immunity protein	S	138.027	0.0609769	0.65872	0.931717	rest
PFDSM3638_08185	PF1620	Predicted toxin, contains Rnase A domain	S	38.7733	0.0191437	0.921523	NA	rest
PFDSM3638_08190	PF1621	Predicted toxin, contains Rnase A domain	S	37.4494	0.0460269	0.812015	NA	rest
PFDSM3638_08195	PF1622	tRNA(Ile)-lysidine synthase TilS/MesJ	D	83.2917	-0.0632124	0.691054	0.943849	rest
PFDSM3638_08200	PF1623	Pyruvoyl-dependent arginine decarboxylase (PvlArgDC)	E	170.671	0.171782	0.176622	0.627267	rest
PFDSM3638_08205	PF1624	Uncharacterized membrane protein, a putative transporter component	S	37.9836	-0.328989	0.110811	NA	rest
PFDSM3638_08210	PF1625	Uncharacterized protein	S	115.4	0.257418	0.0818864	0.431117	rest
PFDSM3638_08215	PF1626	RNA-binding protein, associated with RNAse of E/G family	R	123.053	0.0522578	0.709673	0.946694	rest
PFDSM3638_08220	PF1627	Glycyl-tRNA synthetase (class II)	J	938.604	0.0531583	0.51078	0.850263	rest
PFDSM3638_08225	PF1628	Radical SAM superfamily enzyme	R	110.609	0.113815	0.439344	0.827731	rest
PFDSM3638_08230	PF1629	Serine/threonine protein phosphatase PP2A family	T	42.6506	-0.338072	0.0920243	NA	rest
PFDSM3638_08235	PF1630	UDP-N-acetylglucosamine 2-epimerase	M	157.918	0.0397671	0.769495	0.948784	rest
PFDSM3638_08240	PF1631	UDP-N-acetyl-D-mannosaminuronate dehydrogenase	M	130.324	0.143579	0.301531	0.7449	rest
PFDSM3638_08245	PF1632	Lipid-A-disaccharide synthase related glycosyltransferase	R	238.205	0.122027	0.296387	0.74459	rest
PFDSM3638_08250	PF1633	Uncharacterized membrane protein, a component of a putative membrane remodelling system	S	156.017	0.0454261	0.736536	0.946964	rest
PFDSM3638_08255	PF1634	Lipoate-protein ligase A associated domain	H	75.3809	0.205153	0.21594	0.681593	rest
PFDSM3638_08260	PF1635	ATP-dependent DNA ligase	L	787.998	-0.157425	0.053458	0.331191	rest
PFDSM3638_08265	PF1636	Isopentenyl phosphate kinase, enzyme of modified mevalonate pathway	I	293.483	-0.0862868	0.457093	0.842113	rest
PFDSM3638_08270	PF1637	Mevalonate kinase	I	59.2006	-0.0996919	0.571777	NA	rest
PFDSM3638_08275	PF1638	Predicted class III extradiol dioxygenase, MEMO1 family	R	106.718	0.105541	0.488017	0.846416	rest
PFDSM3638_08280	PF1639	Cysteate synthase	E	61.7298	-0.202974	0.251207	NA	rest
PFDSM3638_08285	PF1640	Ribosomal protein S2	J	618.952	-0.0123419	0.889659	0.972315	rest
PFDSM3638_08290	PF1641	Enolase	G	463.353	-0.0269122	0.78657	0.950769	rest
PFDSM3638_08295	PF1642	DNA-directed RNA polymerase subunit K/omega	K	63.7783	0.0394811	0.818167	NA	rest
PFDSM3638_08300				19.1354	0.0483586	0.814786	NA	rest
PFDSM3638_08305	PF1643	DNA-directed RNA polymerase, subunit N (RpoN/RPB10)	K	249.98	-0.174121	0.131927	0.530895	rest
PFDSM3638_08310	PF1644	Ribosomal protein S9	J	544.371	-0.0649064	0.476698	0.843386	rest
PFDSM3638_08315	PF1645	Ribosomal protein L13	J	364.246	0.0448662	0.662459	0.933625	rest
PFDSM3638_08320	PF1646	Ribosomal protein L18E	J	437.529	0.0711132	0.475327	0.843386	rest
PFDSM3638_08325				9.21795	-0.20696	0.326369	NA	rest
PFDSM3638_08330	PF1647	DNA-directed RNA polymerase subunit D	K	1181.52	-0.0606155	0.432939	0.827731	rest
PFDSM3638_08335	PF1648	Ribosomal protein S11	J	1023.18	-0.0200176	0.802629	0.952853	rest
PFDSM3638_08340	PF1649	Ribosomal protein S4 or related protein	J	1143.83	0.0573666	0.485502	0.846416	rest
PFDSM3638_08345	PF1650	Ribosomal protein S13	J	956.553	0.0504455	0.524705	0.857909	rest
PFDSM3638_08350				4.04314	0.0799317	0.632139	NA	rest
PFDSM3638_08355	PF1651	16S RNA G1207 methylase RsmC	J	169.13	0.130652	0.31157	0.74923	rest
PFDSM3638_08360	PF1652	Uncharacterized protein	S	497.132	-0.09343	0.31881	0.754763	rest
PFDSM3638_08365	PF1653	Uncharacterized protein	S	84.1885	-0.289862	0.076956	0.41839	rest
PFDSM3638_08370	PF1654	ABC-type multidrug transport system, ATPase and permease component	V	414.125	-0.152858	0.119754	0.504973	rest
PFDSM3638_08375	PF1655	ABC-type multidrug transport system, ATPase and permease component	V	245.439	-0.0853232	0.460671	0.842298	rest
PFDSM3638_08380	PF1656	Nitroreductase	C	24.785	-0.223525	0.292306	NA	rest
PFDSM3638_08385	PF1657	Histidyl-tRNA synthetase	J	40.7334	-0.0274609	0.884976	NA	rest
PFDSM3638_08390	PF1658	ATP phosphoribosyltransferase	E	24.1649	-0.0339211	0.865282	NA	rest
PFDSM3638_08395	PF1659	Histidinol dehydrogenase	E	33.8711	0.0394917	0.840385	NA	rest
PFDSM3638_08400	PF1660	Imidazoleglycerol-phosphate dehydratase	E	20.6634	-0.161286	0.44323	NA	rest
PFDSM3638_08405	PF1661	Glutamine amidotransferase	E	21.1856	0.134001	0.522864	NA	rest
PFDSM3638_08410	PF1662	Phosphoribosylformimino-5-aminoimidazole carboxamide ribonucleotide (ProFAR) isomerase	E	27.0534	-0.170305	0.408228	NA	rest
PFDSM3638_08415	PF1663	Imidazoleglycerol-phosphate synthase	E	45.432	0.313917	0.109032	NA	rest
PFDSM3638_08420	PF1664	Phosphoribosyl-AMP cyclohydrolase	E	26.7906	0.174982	0.398587	NA	rest
PFDSM3638_08425	PF1665	Histidinol-phosphate/aromatic aminotransferase or cobyric acid decarboxylase	E	27.8889	0.0134234	0.948116	NA	rest
PFDSM3638_08430	PF1666	HAD superfamily hydrolase	R	28.8447	-0.0531007	0.788739	NA	rest
PFDSM3638_08435	PF1667	EMAP domain RNA-binding protein	R	38.942	-0.217871	0.268248	NA	rest
PFDSM3638_08440				29.3164	0.104856	0.60275	NA	rest
PFDSM3638_08445	PF1668	Uncharacterized protein	S	103.384	0.0558006	0.705315	0.946694	rest
PFDSM3638_08450	PF1669	Squalene cyclase	I	56.2758	-0.0831135	0.638009	NA	rest
PFDSM3638_08455	PF1670	Predicted multidomain toxin, contains peptidase S8 domain, delivery module and Rnase A domain	O	70.656	0.142378	0.402046	0.810174	rest
PFDSM3638_08460	PF1671	Permease of the drug/metabolite transporter (DMT) superfamily	G	12.2046	0.152476	0.470021	NA	rest
PFDSM3638_08465	PF1672	PIN domain containing nuclease	S	39.8183	0.07274	0.708059	NA	rest
PFDSM3638_08470	PF1673	Methylase of polypeptide chain release factors	J	109.519	0.337523	0.0473189	0.311145	rest
PFDSM3638_08475				8.10024	0.253909	0.233955	NA	rest
PFDSM3638_08480				42.5425	-0.125688	0.503074	NA	rest
PFDSM3638_08485	PF1674	Protein-tyrosine phosphatase	T	286.429	-0.193706	0.08401	0.433726	rest
PFDSM3638_08490	PF1675	Aspartate racemase	M	54.7742	-0.146158	0.415529	NA	rest
PFDSM3638_08495	PF1676	Biotin-(acetyl-CoA carboxylase) ligase	H	22.8906	0.0290289	0.887907	NA	rest
PFDSM3638_08500	PF1677	Biotin transporter BioY	R	5.35945	0.0408506	0.81177	NA	rest
PFDSM3638_08505	PF1678	hypothetical protein		30.4713	0.454185	0.0480631	NA	rest
PFDSM3638_08510	PF1679	Homoaconitate hydratase/3-isopropylmalate dehydratase large subunit family protein	E	24.3764	0.0142767	0.945017	NA	rest
PFDSM3638_08515	PF1680	3-isopropylmalate dehydratase small subunit	E	7.41983	0.0457551	0.811749	NA	rest
PFDSM3638_08520	PF1681	Lysine biosynthesis protein LysW	E	39.749	-0.24584	0.243306	NA	rest
PFDSM3638_08525	PF1682	Glutathione synthase/glutaminyl transferase/alpha-L-glutamate ligase	H	14.1212	0.115349	0.581569	NA	rest
PFDSM3638_08530	PF1683	Acetylglutamate semialdehyde dehydrogenase	E	22.735	-0.159151	0.445253	NA	rest
PFDSM3638_08535	PF1684	Acetylglutamate kinase	E	27.13	-0.0751272	0.70729	NA	rest
PFDSM3638_08540	PF1685	Ornithine/acetylornithine aminotransferase	E	69.0306	-0.15774	0.346693	0.776126	rest
PFDSM3638_08545	PF1686	Acetylornithine deacetylase/Succinyl-diaminopimelate desuccinylase or related deacylase	E	41.0125	-0.208034	0.288261	NA	rest
PFDSM3638_08550	PF1687	Transcriptional regulator, contains HTH domain	S	304.303	0.15101	0.16584	0.603549	rest
PFDSM3638_08555	PF1688	Transketolase, N-terminal subunit	G	351.605	0.285238	0.010286	0.129255	rest
PFDSM3638_08560	PF1689	Transketolase, C-terminal subunit	G	366.456	0.251001	0.0303212	0.247778	rest
PFDSM3638_08565	PF1690	3-deoxy-D-arabino-heptulosonate 7-phosphate (DAHP) synthase	E	220.257	0.212638	0.0832879	0.432245	rest
PFDSM3638_08570	PF1691	3-dehydroquinate synthetase	E	81.3675	0.185535	0.263451	0.726887	rest
PFDSM3638_08575	PF1692	3-dehydroquinate dehydratase	E	46.6554	0.28442	0.158825	NA	rest
PFDSM3638_08580	PF1693	Shikimate 5-dehydrogenase	E	105.424	0.127506	0.399962	0.808421	rest
PFDSM3638_08585	PF1694	Archaeal shikimate kinase	E	69.1163	0.215607	0.210927	0.673753	rest
PFDSM3638_08590	PF1695	Uncharacterized ABC-type transport system, periplasmic component/surface lipoprotein	R	1073.99	0.0414275	0.602294	0.903441	rest
PFDSM3638_08595	PF1696	ABC-type uncharacterized transport system, ATPase component	R	92.3352	-0.0301295	0.842629	0.961709	rest
PFDSM3638_08600	PF1697	ABC-type uncharacterized transport system, permease component	R	39.3188	-0.083443	0.660307	NA	rest
PFDSM3638_08605	PF1698	Uncharacterized ABC-type transport system, permease component	R	39.5195	-0.302252	0.14436	NA	rest
PFDSM3638_08610	PF1699	5-enolpyruvylshikimate-3-phosphate synthase	E	69.5253	-0.284044	0.123781	0.513632	rest
PFDSM3638_08615	PF1700	Chorismate synthase	E	83.5685	-0.346722	0.0415915	0.293333	rest
PFDSM3638_08620	PF1701	Chorismate mutase	E	151.403	0.243136	0.0822559	0.431358	rest
PFDSM3638_08625	PF1702	Aspartate/tyrosine/aromatic aminotransferase	E	518.592	0.127521	0.180014	0.627267	rest
PFDSM3638_08630	PF1703	Prephenate dehydrogenase	E	115.668	0.0711266	0.624533	0.909156	rest
PFDSM3638_08635	PF1704	Prephenate dehydrogenase	E	141.896	0.0277383	0.847413	0.961709	rest
PFDSM3638_08640	PF1705	Tryptophan synthase alpha chain	E	249.231	-0.02129	0.857413	0.964811	rest
PFDSM3638_08645	PF1706	Tryptophan synthase beta chain	E	390.197	0.133168	0.178328	0.627267	rest
PFDSM3638_08650	PF1707	Phosphoribosylanthranilate isomerase	E	154.62	0.157627	0.265788	0.726887	rest
PFDSM3638_08655	PF1708	Anthranilate/para-aminobenzoate synthase component II	E	141.806	0.113648	0.438381	0.827731	rest
PFDSM3638_08660	PF1709	Anthranilate/para-aminobenzoate synthase component I	E	437.79	0.135186	0.180236	0.627267	rest
PFDSM3638_08665	PF1710	Anthranilate phosphoribosyltransferase	E	493.789	0.130601	0.219737	0.686399	rest
PFDSM3638_08670	PF1711	Indole-3-glycerol phosphate synthase	E	748.979	0.0438822	0.629864	0.911933	rest
PFDSM3638_08675	PF1712	ACT domain containing protein	R	19.5071	0.294682	0.193498	NA	rest
PFDSM3638_08680	PF1713	Carbamoylphosphate synthase small subunit	E	64.2846	0.00228609	0.990561	NA	rest
PFDSM3638_08685	PF1714	Carbamoylphosphate synthase large subunit	E	347.957	-0.0174532	0.886969	0.972315	rest
PFDSM3638_08690	PF1715	Pyrroline-5-carboxylate reductase	E	156.234	0.447074	0.00122322	0.0239607	rest
PFDSM3638_08695	PF1716	rRNA-processing protein FCF1, contains PIN domain	R	164.512	1.16577	5.9161e-15	2.2515e-13	selected_genes
PFDSM3638_08700	PF1717	Translation initiation factor 2, gamma subunit eIF-2 gamma, GTPase	J	2201.37	1.42117	6.12911e-91	5.10249e-89	selected_genes
PFDSM3638_08705	PF1718	Wybutosine (yW) biosynthesis enzyme, Fe-S oxidoreductase	J	1740.11	2.21236	3.81478e-173	4.61935e-171	selected_genes
PFDSM3638_08710	PF1719	Putative intracellular protease/amidase	R	614.564	0.119769	0.184795	0.634022	rest
PFDSM3638_08715	PF1720	Uncharacterized protein	S	274.396	0.0178608	0.872697	0.972137	rest
PFDSM3638_08720	PF1721	Triphosphoribosyl-dephospho-CoA synthetase	H	106.269	-0.0462855	0.753315	0.946964	rest
PFDSM3638_08725	PF1722	Histones H3 and H4	L	4458.41	0.167401	0.0258962	0.226933	rest
PFDSM3638_08730	PF1723	Radical SAM superfamily enzyme	C	70.3085	0.0175768	0.916754	0.978064	rest
PFDSM3638_08735	PF1724	5S rRNA maturation endonuclease (Ribonuclease M5), contains TOPRIM domain	L	1449.95	0.36283	0.000150186	0.00377449	rest
PFDSM3638_08740	PF1725	DNA primase (bacterial type)	L	1218.43	-0.00803135	0.915651	0.978064	rest
PFDSM3638_08745	PF1726	Uncharacterized membrane protein	S	64.2317	0.0209348	0.90349	NA	rest
PFDSM3638_08750	PF1727	Uncharacterized membrane protein	S	183.807	0.121131	0.328526	0.766369	rest
PFDSM3638_08755	PF1728	N-acetylglucosamine-1-phosphate uridyltransferase	M	513.158	0.0650064	0.487252	0.846416	rest
PFDSM3638_08760	PF1729	Phosphomannomutase, alpha/beta/alpha domain I only	G	776.728	-0.000331713	0.99605	0.999281	rest
PFDSM3638_08765	PF1730	Thymidylate kinase	F	349.761	-0.0508353	0.622689	0.909156	rest
PFDSM3638_08770	PF1731	Signal recognition particle GTPase	U	487.842	-0.16158	0.102699	0.47334	rest
PFDSM3638_08775	PF1732	Lrp/AsnC family C-terminal domain	K	74.9215	-0.211403	0.20683	0.6686	rest
PFDSM3638_08780	PF1733	Fe-S-cluster containining protein	R	92.9408	0.0226694	0.882493	0.972315	rest
PFDSM3638_08785	PF1734	DNA-binding transcriptional regulator, Lrp family	K	117.766	-0.0986289	0.489782	0.848109	rest
PFDSM3638_08790	PF1735	Adenine/guanine phosphoribosyltransferase or related PRPP-binding protein	F	338.716	-0.0494441	0.673293	0.938102	rest
PFDSM3638_08795				5.94188	0.0841819	0.645247	NA	rest
PFDSM3638_08800	PF1735.2n	Uncharacterized protein		30.6986	0.134083	0.502821	NA	rest
PFDSM3638_08805	PF1736	Transposase	L	207.27	-0.0089638	0.94357	0.978064	rest
PFDSM3638_08810	PF1753	Glutamyl- or glutaminyl-tRNA synthetase	J	852.532	0.108286	0.200727	0.663039	rest
PFDSM3638_08815	PF1754	Tartrate dehydratase beta subunit/Fumarate hydratase class I, C-terminal domain	C	74.7891	-0.116736	0.479967	0.844759	rest
PFDSM3638_08820	PF1755	Tartrate dehydratase alpha subunit/Fumarate hydratase class I, N-terminal domain	C	123.05	-0.32132	0.0333518	0.262868	rest
PFDSM3638_08825	PF1755.1n	Uncharacterized protein	S	7.54039	-0.140029	0.471914	NA	rest
PFDSM3638_08830	PF1756	Putative selenium binding protein, beta/alpha-propeller fold	S	175.586	0.0171932	0.892796	0.973959	rest
PFDSM3638_08835	PF1757	Metal-dependent membrane protease, CAAX family, DUF2324 subfamily	E	194.182	-0.0382289	0.753494	0.946964	rest
PFDSM3638_08840	PF1758	tRNA(Ile)-lysidine synthase TilS/MesJ	D	442.41	0.0544809	0.573085	0.881466	rest
PFDSM3638_08845	PF1759	Ion channel fused to ion transporting domain	P	176.349	-0.158586	0.204852	0.66847	rest
PFDSM3638_08850	PF1760	Predicted inorganic polyphosphate/ATP-NAD kinase	R	176.225	-0.0939135	0.480856	0.844759	rest
PFDSM3638_08855	PF1761	Putative cell wall-binding domain	M	427.718	0.299097	0.0118869	0.142688	rest
PFDSM3638_08860	PF1762	Putative cell wall-binding domain	M	111.848	-0.00731326	0.960313	0.984896	rest
PFDSM3638_08865	PF1763	Ribosome-interacting GTPase 1	R	78.0272	-0.139664	0.388106	0.800244	rest
PFDSM3638_08870	PF1764	Zn-dependent hydrolase of the beta-lactamase fold	R	724.521	-0.0192378	0.825939	0.957485	rest
PFDSM3638_08875	PF1765	Uncharacterized protein YggU, DUF167 family	S	46.4193	0.104619	0.577676	NA	rest
PFDSM3638_08880	PF1766	Signal recognition particle GTPase	U	169.91	-0.0460518	0.718943	0.946694	rest
PFDSM3638_08885	PF1767	Ferredoxin	C	155.454	0.145526	0.269203	0.727339	rest
PFDSM3638_08890	PF1768	Pyruvate:ferredoxin oxidoreductase or related 2-oxoacid:ferredoxin oxidoreductase, alpha subunit	C	1140.26	-0.00190371	0.978075	0.990719	rest
PFDSM3638_08895	PF1769	Pyruvate:ferredoxin oxidoreductase or related 2-oxoacid:ferredoxin oxidoreductase, beta subunit	C	689.288	-0.0246371	0.775729	0.950769	rest
PFDSM3638_08900	PF1770	Pyruvate:ferredoxin oxidoreductase or related 2-oxoacid:ferredoxin oxidoreductase, gamma subunit	C	463.981	0.00388837	0.95693	0.984523	rest
PFDSM3638_08905	PF1771	Pyruvate:ferredoxin oxidoreductase or related 2-oxoacid:ferredoxin oxidoreductase, alpha subunit	C	925.008	0.0611222	0.438792	0.827731	rest
PFDSM3638_08910	PF1772	Pyruvate:ferredoxin oxidoreductase or related 2-oxoacid:ferredoxin oxidoreductase, beta subunit	C	823.329	-0.0112499	0.888823	0.972315	rest
PFDSM3638_08915	PF1773	Pyruvate:ferredoxin oxidoreductase or related 2-oxoacid:ferredoxin oxidoreductase, gamma subunit	C	481.917	-0.0058383	0.949295	0.980703	rest
PFDSM3638_08920	PF1774	ABC-type Fe3+-hydroxamate transport system, periplasmic component	P	9789.08	-0.0117113	0.852568	0.964026	rest
PFDSM3638_08925	PF1775	Uncharacterized membrane protein	S	122.266	0.000759941	0.997661	0.999281	rest
PFDSM3638_08930	PF1776	ASCH domain, predicted RNA-binding domain	S	96.7685	0.055454	0.721275	0.946694	rest
PFDSM3638_08935	PF1777	HAD superfamily hydrolase	R	140.105	-0.162398	0.241413	0.706012	rest
PFDSM3638_08940	PF1778	Glycine/serine hydroxymethyltransferase	E	6948.22	0.210248	0.00269746	0.0454813	rest
PFDSM3638_08945	PF1779	ABC-type Mn/Zn transport system, ATPase component	P	32.2138	0.177299	0.37985	NA	rest
PFDSM3638_08950	PF1780	ABC-type Mn2+/Zn2+ transport system, permease component	P	34.7048	-0.0839987	0.663438	NA	rest
PFDSM3638_08955	PF1781	Ribonuclease HII	L	44.5142	-0.333398	0.0985969	NA	rest
PFDSM3638_08960	PF1782	Predicted membrane-bound dolichyl-phosphate-mannose-protein mannosyltransferase	O	44.5178	0.148938	0.434171	NA	rest
PFDSM3638_08965	PF1783	Molybdopterin biosynthesis enzyme	H	59.8297	-0.232169	0.195722	NA	rest
PFDSM3638_08970	PF1784	Archaeal ADP-dependent phosphofructokinase/glucokinase	G	53.6965	-0.00241627	0.988157	NA	rest
PFDSM3638_08975	PF1785	Pseudouridine synthase	J	429.782	-0.0976712	0.305524	0.748656	rest
PFDSM3638_08980	PF1786	Uncharacterized protein	S	2984.89	-0.0262786	0.692298	0.943849	rest
PFDSM3638_08985	PF1787	Acyl-CoA synthetase, ATP-grasp containing subunit	C	1906.77	-0.0521573	0.470473	0.842298	rest
PFDSM3638_08990	PF1788	Nucleoside-diphosphate-sugar epimerase	M	85.8125	0.0414528	0.801458	0.952853	rest
PFDSM3638_08995	PF1789	HAD superfamily hydrolase	R	40.4798	-0.159056	0.411182	NA	rest
PFDSM3638_09000	PF1790	Heat shock transcriptional regulator, ArsR family	K	85.896	-0.0470682	0.76834	0.948784	rest
PFDSM3638_09005	PF1791	RNA-binding protein involved in rRNA processing	J	59.3796	0.14418	0.415409	NA	rest
PFDSM3638_09010	PF1792	ICC-like phosphoesterase	R	27.2551	0.0950704	0.63922	NA	rest
PFDSM3638_09015	PF1793	CRISPR-associated protein Cas4, RecB family exonuclease	V	27.3134	0.125619	0.539978	NA	rest
PFDSM3638_09020				95.9642	0.0227086	0.887331	0.972315	rest
PFDSM3638_09025	PF1794	Predicted transcriptional regulator with C-terminal CBS domains	K	84.0359	0.00527899	0.974766	0.989625	rest
PFDSM3638_09030	PF1795	NAD(FAD)-dependent dehydrogenase	R	619.797	-0.0205112	0.820062	0.954428	rest
PFDSM3638_09035	PF1796	Fe-S-cluster-containing hydrogenase component 2	C	124.487	0.00481788	0.973606	0.989201	rest
PFDSM3638_09040	PF1797	BFD-like [2Fe-2S] binding domain	C	95.4876	-0.114909	0.452812	0.837703	rest
PFDSM3638_09045	PF1798	Glycine/D-amino acid oxidase (deaminating)	E	1045.5	-0.187498	0.0202789	0.202474	rest
PFDSM3638_09050	PF1799	OxaA/SpoJ/YidC translocase/secretase, sec-independent itegration of nascent memrane proteins into membrane	U	496.658	-0.132323	0.151345	0.566269	rest
PFDSM3638_09055	PF1800	Archaeal adenylate kinase	F	453.093	-0.0907256	0.331073	0.768881	rest
PFDSM3638_09060	PF1801	Preprotein translocase subunit SecY	U	949.63	-0.0665208	0.400855	0.808999	rest
PFDSM3638_09065	PF1802	hypothetical protein		1163.3	0.00936222	0.902977	0.977858	rest
PFDSM3638_09070	PF1803	Ribosomal protein L30	J	833.166	0.073192	0.369059	0.793627	rest
PFDSM3638_09075	PF1804	Ribosomal protein S5	J	1285.22	0.020793	0.78621	0.950769	rest
PFDSM3638_09080	PF1805	Ribosomal protein L18	J	900.279	0.078293	0.353567	0.781406	rest
PFDSM3638_09085	PF1806	Ribosomal protein L19E	J	774.426	-0.00402676	0.961513	0.985181	rest
PFDSM3638_09090	PF1807	Ribosomal protein L32E	J	597.71	-0.072214	0.465395	0.842298	rest
PFDSM3638_09095	PF1808	Ribosomal protein L6P	J	816.51	-0.113836	0.169377	0.61307	rest
PFDSM3638_09100	PF1809	Ribosomal protein S8	J	614.116	-0.142168	0.109287	0.480817	rest
PFDSM3638_09105	PF1810	Ribosomal protein S14	J	184.706	-0.0787178	0.534787	0.863453	rest
PFDSM3638_09110	PF1811	Ribosomal protein L5	J	1385.09	-0.0779358	0.369907	0.793627	rest
PFDSM3638_09115	PF1812	Ribosomal protein S4E	J	1178.34	-0.0209255	0.796225	0.952648	rest
PFDSM3638_09120	PF1813	Ribosomal protein L24	J	621.272	-0.0982272	0.264469	0.726887	rest
PFDSM3638_09125	PF1814	Ribosomal protein L14	J	817.242	0.0227696	0.784465	0.950769	rest
PFDSM3638_09130	PF1815	Ribosomal protein S17	J	581.364	-0.0590084	0.512998	0.850263	rest
PFDSM3638_09135	PF1816	RNase P/RNase MRP subunit p29	J	584.335	-0.0849347	0.332477	0.768881	rest
PFDSM3638_09140	PF1817	Translation initiation factor 1 (eIF-1/SUI1)	J	446.129	-0.114158	0.234694	0.699358	rest
PFDSM3638_09145	PF1818	Ribosomal protein L29	J	351.945	-0.0974609	0.340971	0.772654	rest
PFDSM3638_09150	PF1819	Ribosomal protein S3	J	1320.05	-0.0400621	0.587265	0.895009	rest
PFDSM3638_09155	PF1820	Ribosomal protein L22	J	804.282	-0.0362377	0.665582	0.933674	rest
PFDSM3638_09160	PF1821	Ribosomal protein S19	J	777.082	-0.10394	0.225205	0.692778	rest
PFDSM3638_09165	PF1822	Ribosomal protein L2	J	914.331	0.0238717	0.762121	0.946964	rest
PFDSM3638_09170	PF1823	Ribosomal protein L23	J	120.92	0.0256947	0.85575	0.964811	rest
PFDSM3638_09175	PF1824	Ribosomal protein L4	J	568.697	-0.0163325	0.861916	0.966391	rest
PFDSM3638_09180	PF1825	Ribosomal protein L3	J	1249.94	0.0510888	0.522934	0.857818	rest
PFDSM3638_09185	PF1826	RNA methyltransferase, SPOUT superfamily	R	268.472	0.187379	0.0950155	0.457641	rest
PFDSM3638_09190	PF1827	CBS domain	R	208.537	0.038562	0.750442	0.946964	rest
PFDSM3638_09195	PF1828	Predicted cell division protein, SepF homolog	D	316.522	-0.195548	0.105497	0.475865	rest
PFDSM3638_09200	PF1829	HD superfamily phosphohydrolase	R	228.034	0.059191	0.613631	0.909156	rest
PFDSM3638_09205	PF1830	Uncharacterized protein	S	4.9454	0.0446152	0.796712	NA	rest
PFDSM3638_09210	PF1831	Histones H3 and H4	L	3388.59	0.105843	0.199559	0.663039	rest
PFDSM3638_09215	PF1832	Fe(2+)-dependent GTP cyclohydrolase	H	429.337	0.0930794	0.342822	0.772654	rest
PFDSM3638_09220	PF1833	Archaemetzincin family protease	R	27.7828	-0.125189	0.536309	NA	rest
PFDSM3638_09225	PF1834	Uncharacterized membrane protein, a putative transporter component	S	13.4353	-0.170398	0.42135	NA	rest
PFDSM3638_09230	PF1835	tRNA S(4)U 4-thiouridine synthase	J	38.2759	0.247004	0.224056	NA	rest
PFDSM3638_09235	PF1836	Uncharacterized membrane protein	S	10.4526	-0.0227541	0.907357	NA	rest
PFDSM3638_09240	PF1837	Acyl-CoA synthetase, ATP-grasp containing subunit	C	849.256	-0.00690803	0.932778	0.978064	rest
PFDSM3638_09245	PF1838	Acyl-CoA synthetase (NDP forming)	C	1344.81	0.157025	0.0340211	0.265701	rest
PFDSM3638_09250	PF1839	hypothetical protein		388.896	0.143932	0.187168	0.637617	rest
PFDSM3638_09255	PF1840	Uncharacterized protein	S	30.4699	0.0524088	0.791577	NA	rest
PFDSM3638_09260	PF1841	Uncharacterized membrane protein	S	69.7222	-0.171471	0.307856	0.748656	rest
PFDSM3638_09265	PF1842	Chromatin segregation and condensation protein Rec8/ScpA/Scc1, kleisin family	L	95.9096	-0.162623	0.299625	0.74459	rest
PFDSM3638_09270	PF1843	Chromosome segregation ATPase	D	367.08	0.031633	0.759541	0.946964	rest
PFDSM3638_09275	PF1844	Putative effector of murein hydrolase LrgA	R	9.1287	0.120768	0.544087	NA	rest
PFDSM3638_09280	PF1845	Putative effector of murein hydrolase	M	40.717	0.0483384	0.800351	NA	rest
PFDSM3638_09285	PF1846	Metal-dependent membrane protease, CAAX family	R	11.576	-0.116578	0.570272	NA	rest
PFDSM3638_09290	PF1847	DNA helicase TIP49, TBP-interacting protein	K	124	-0.124489	0.379643	0.796938	rest
PFDSM3638_09295	PF1848	Hydroxymethylglutaryl-CoA reductase	I	214.553	-0.0393162	0.742659	0.946964	rest
PFDSM3638_09300	PF1849	FleN family ATPase involved in pili biosynthesis	N	117.243	-0.0075186	0.957432	0.984523	rest
PFDSM3638_09305	PF1850	Na+-driven multidrug efflux pump	V	166.294	0.0506425	0.698301	0.946694	rest
PFDSM3638_09310	PF1851	Predicted transcriptional regulator	K	322.628	-0.0240826	0.81989	0.954428	rest
PFDSM3638_09315	PF1852	NADPH-dependent glutamate synthase beta chain or related oxidoreductase	E	117.109	1.90747	5.04051e-25	2.16579e-23	selected_genes
PFDSM3638_09320	PF1853	Short-chain alcohol dehydrogenase	I	166.042	0.185061	0.155167	0.577324	rest
PFDSM3638_09325	PF1854	Molybdenum cofactor biosynthesis enzyme	H	30.9865	-0.00837472	0.964581	NA	rest
PFDSM3638_09330	PF1855	tRNA(Ile2) 2-agmatinylcytidine synthetase; containing Zn-ribbon domain and OB-fold domain	J	57.6143	-0.327033	0.0782867	NA	rest
PFDSM3638_09335	PF1856	Trk-type K+ transport system, membrane component	P	89.9606	-0.131084	0.406067	0.811047	rest
PFDSM3638_09340	PF1857	Energy-coupling factor transporter ATP-binding protein EcfA2	P	45.0689	-0.0166025	0.927306	NA	rest
PFDSM3638_09345	PF1858	Cysteine synthase	E	4750.31	-0.0493112	0.560994	0.871931	rest
PFDSM3638_09350	PF1859	Adenylate cyclase, class 2 (thermophilic)	F	274.39	-0.0997352	0.373593	0.796505	rest
PFDSM3638_09355	PF1860	Archaemetzincin family protease	R	33.4419	-0.0675939	0.727579	NA	rest
PFDSM3638_09360	PF1861	Peptidase M42 family protein	G	1662.19	0.116098	0.103972	0.475128	rest
PFDSM3638_09365	PF1862	Predicted RNA-binding protein	J	306.751	0.0355434	0.737537	0.946964	rest
PFDSM3638_09370	PF1863	16S rRNA A1518 and A1519 N6-dimethyltransferase RsmA/KsgA/DIM1	J	117.884	-0.0454812	0.759748	0.946964	rest
PFDSM3638_09375	PF1864	Transposase	L	1009.97	0.0738171	0.36091	0.785917	rest
PFDSM3638_09380	PF1865	Membrane associated inactivated KaiC-like ATPase, DUF835 family	S	8.78472	-0.144098	0.468647	NA	rest
PFDSM3638_09385	PF1866	Archaeal S-adenosylmethionine synthetase	E	423.335	-0.0689304	0.511942	0.850263	rest
PFDSM3638_09390	PF1867	TOPRIM domain containing protein, potential RNase M5, involed in 5S rRNA maturation	R	729.045	0.0450413	0.612799	0.909156	rest
PFDSM3638_09395	PF1868	XerD/XerC family integrase	L	189.121	0.222446	0.082718	0.43208	rest
PFDSM3638_09400	PF1869	Pantoate kinase	H	111.574	-0.00637855	0.96549	0.987877	rest
PFDSM3638_09405	PF1870	Uncharacterized membrane protein	S	17.8715	-0.122622	0.556454	NA	rest
PFDSM3638_09410	PF1871	N2,N2-dimethylguanosine tRNA methyltransferase	J	60.6855	0.0587589	0.732802	NA	rest
PFDSM3638_09415	PF1872	Ribosomal protein L35AE/L33A	J	54.2128	-0.0605821	0.731933	NA	rest
PFDSM3638_09420	PF1873	Uncharacterized membrane protein	S	14.9595	-0.163006	0.441875	NA	rest
PFDSM3638_09425	PF1874	Glyceraldehyde-3-phosphate dehydrogenase/erythrose-4-phosphate dehydrogenase	G	1338.41	0.137635	0.066737	0.383163	rest
PFDSM3638_09430	PF1875	Uncharacterized protein, DUF1884 family	S	333.599	0.0330765	0.759986	0.946964	rest
PFDSM3638_09435	PF1876	ECF-type riboflavin transporter	S	406.509	-0.176303	0.0921486	0.4546	rest
PFDSM3638_09440	PF1877	Thiamine monophosphate kinase	H	121.325	-0.331375	0.0240131	0.219079	rest
PFDSM3638_09445	PF1878	Methylated DNA-protein cysteine methyltransferase	L	75.3279	-0.119141	0.474096	0.843386	rest
PFDSM3638_09450	PF1879	TPR repeats containing protein	R	1138	-0.0536028	0.510874	0.850263	rest
PFDSM3638_09455	PF1880	PIN domain containing protein	V	328.594	-0.131864	0.223109	0.69112	rest
PFDSM3638_09460	PF1881	Archaeal DNA-binding protein Alba	K	2754.35	0.14203	0.0382659	0.283256	rest
PFDSM3638_09465	PF1882	ATPase of the AAA+ class , CDC48 family	O	875.495	0.169284	0.0341102	0.265701	rest
PFDSM3638_09470	PF1883	Molecular chaperone (HSP20 family)	O	105.757	-0.0122725	0.933913	0.978064	rest
PFDSM3638_09475	PF1884	Predicted flippase	S	16.7893	-0.0790512	0.7008	NA	rest
PFDSM3638_09480	PF1885	Glycosyltransferase	M	23.0618	-0.0773269	0.703109	NA	rest
PFDSM3638_09485	PF1886	Sugar kinase, ribokinase family	G	87.0604	-0.149707	0.353745	0.781406	rest
PFDSM3638_09490	PF1887	ABC-type multidrug transport system, permease component	V	58.6115	0.0623287	0.719479	NA	rest
PFDSM3638_09495	PF1888	ABC-type multidrug transport system, permease component	V	30.8332	0.226886	0.280239	NA	rest
PFDSM3638_09500	PF1889	ABC-type multidrug transport system, ATPase component	V	136.999	0.226737	0.118119	0.504973	rest
PFDSM3638_09505	PF1890	KaiC-like ATPase	R	161.84	-0.0296995	0.816523	0.954428	rest
PFDSM3638_09510	PF1891	CBS domain	R	90.3746	0.151872	0.338422	0.771006	rest
PFDSM3638_09515	PF1892	DNA repair protein NreA	S	37.8456	0.0232534	0.905944	NA	rest
PFDSM3638_09520	PF1893	Lrp/AsnC family C-terminal domain	K	1232.32	0.0157634	0.851751	0.964026	rest
PFDSM3638_09525	PF1894	Signal recognition particle 19 kDa protein	U	268.477	0.0521941	0.63853	0.921475	rest
PFDSM3638_09530	PF1895	Inactivated KaiC-like ATPase, DUF835 family	S	170.409	0.100799	0.436957	0.827731	rest
PFDSM3638_09535	PF1896	tRNA(1-methyladenosine) methyltransferase	J	163.298	-0.0648363	0.615744	0.909156	rest
PFDSM3638_09540				3.34985	0.0109977	0.941274	NA	rest
PFDSM3638_09545	PF1897	Transcriptional regulator containing HTH domain, ArsR family	K	108.962	0.104095	0.483225	0.84616	rest
PFDSM3638_09550	PF1898	Fe-S-cluster containining protein	R	227.91	0.164896	0.160983	0.590714	rest
PFDSM3638_09555	PF1899	Short-chain alcohol dehydrogenase	I	228.958	-0.310321	0.00912364	0.121527	rest
PFDSM3638_09560	PF1900	Uncharacterized protein	S	581.286	-0.249728	0.0118906	0.142688	rest
PFDSM3638_09565	PF1901	Histone acetyltransferase	K	512.645	0.102869	0.273003	0.7302	rest
PFDSM3638_09570	PF1902	ssDNA-dependent ATPase, helicase superfamily II	K	55.7728	-0.192205	0.284037	NA	rest
PFDSM3638_09575	PF1903	Nuclease of restriction endonuclease-like fold, implicated in nucleotide excision repair	L	56.7124	0.324681	0.0825275	NA	rest
PFDSM3638_09580	PF1904	Nicotinic acid phosphoribosyltransferase	H	297.88	0.0102404	0.924058	0.978064	rest
PFDSM3638_09585	PF1905	Serine protease	E	108.946	-0.127517	0.385542	0.79878	rest
PFDSM3638_09590	PF1906	S-layer-like protein	S	48.1747	-0.101355	0.58028	NA	rest
PFDSM3638_09595	PF1907	Uncharacterized protein	S	380.925	-0.0219353	0.828933	0.959287	rest
PFDSM3638_09600	PF1908	Uncharacterized protein	S	731.837	-0.0862801	0.318057	0.754763	rest
PFDSM3638_09605	PF1909	Ferredoxin	C	7028.73	0.156048	0.0366055	0.27862	rest
PFDSM3638_09610	PF1910	NADPH-dependent glutamate synthase beta chain or related oxidoreductase	E	809.606	-0.0955	0.245693	0.70839	rest
PFDSM3638_09615	PF1911	NAD(P)H-flavin reductase	H	139.481	0.0525966	0.700193	0.946694	rest
PFDSM3638_09620	PF1912	2-methylthioadenine synthetase	J	410.268	0.0892772	0.361097	0.785917	rest
PFDSM3638_09625	PF1913	Exosome subunit, RNA binding protein with dsRBD fold	J	133.299	-0.114784	0.412544	0.814086	rest
PFDSM3638_09630	PF1914	RNase P/RNase MRP subunit p30	J	155.928	-0.234868	0.0764088	0.417117	rest
PFDSM3638_09635	PF1915	TPR repeats containing protein	R	848.867	-0.0893889	0.265239	0.726887	rest
PFDSM3638_09640	PF1916	Glycosyl transferase family 2	M	105.062	-0.184311	0.220251	0.686399	rest
PFDSM3638_09645	PF1917	Predicted dehydrogenase	R	1107.81	-0.0609036	0.734749	0.946964	rest
PFDSM3638_09650	PF1918	Transposable element, IS605 OrfB family, contains RNAse H fold nuclease and Zn finger domains	L	118.05	-0.142343	0.321444	0.757811	rest
PFDSM3638_09655	PF1919	Predicted dehydrogenase	R	121.474	0.11938	0.407154	0.811047	rest
PFDSM3638_09660	PF1920	Triosephosphate isomerase	G	121.691	0.219696	0.125167	0.51777	rest
PFDSM3638_09665	PF1921	Phosphoserine phosphatase	E	76.6665	-0.0883575	0.591351	0.898152	rest
PFDSM3638_09670	PF1922	Protein-L-isoaspartate carboxylmethyltransferase	O	157.665	0.315272	0.0215411	0.207918	rest
PFDSM3638_09675	PF1923	TrkA-C domain contaning protein	P	24.6741	-0.208103	0.324133	NA	rest
PFDSM3638_09680	PF1924	L-aminopeptidase/D-esterase	E	150.441	-0.12836	0.346591	0.776126	rest
PFDSM3638_09685	PF1925	tRNA(Ser,Leu) C12 N-acetylase TAN1, contains THUMP domain	R	185.416	-0.0135122	0.915489	0.978064	rest
PFDSM3638_09690	PF1926	RecA/RadA recombinase, contains N-terminal HHH domain	L	1431.19	-0.120956	0.0955976	0.457641	rest
PFDSM3638_09695	PF1927	Uncharacterized archaeal Zn-finger protein	R	143.706	0.149649	0.275124	0.731468	rest
PFDSM3638_09700	PF1928	Metal-dependent hydrolase of the beta-lactamase superfamily	R	29.0038	0.256676	0.233388	NA	rest
PFDSM3638_09705	PF1929	Cytidylyltransferase family enzyme	S	60.8836	0.197487	0.266064	NA	rest
PFDSM3638_09710	PF1930	S-adenosylmethionine decarboxylase/arginine decarboxylase	E	282.878	0.0691663	0.552783	0.865759	rest
PFDSM3638_09715	PF1931	KaiC family ATPase implicated in signal transduction	T	255.456	0.0675625	0.593727	0.900008	rest
PFDSM3638_09720	PF1932	Predicted transcriptional regulator	K	279.953	0.0826096	0.471355	0.842744	rest
PFDSM3638_09725	PF1933	ABC-type sugar transport system, ATPase component	G	106.967	-0.0408649	0.780263	0.950769	rest
PFDSM3638_09730	PF1935	Glycosyl hydrolase family 58	G	502.951	0.0237762	0.79505	0.952648	rest
PFDSM3638_09735	PF1936	ABC-type maltose transport system, permease component	G	61.0119	0.110824	0.524238	NA	rest
PFDSM3638_09740	PF1937	ABC-type sugar transport system, permease component	G	47.3573	0.0515981	0.779325	NA	rest
PFDSM3638_09745	PF1938	Maltose-binding periplasmic protein	G	281.685	0.152518	0.160083	0.589034	rest
PFDSM3638_09750	PF1939	Glycosidase	G	120.636	0.00953721	0.950516	0.980703	rest
PFDSM3638_09760	PF1940	Protein involved in ribosomal biogenesis, contains PUA domain	J	783.513	0.00901601	0.918436	0.978064	rest
PFDSM3638_09765	PF1940.1n	Glutamate rich, check if this is a protein		593.366	0.0559496	0.572108	0.88098	rest
PFDSM3638_09770	PF1941	Dihydropteroate synthase or related enzyme	H	232.366	0.0217962	0.85761	0.964811	rest
PFDSM3638_09775	PF1942	nanoRNase/pAp phosphatase, hydrolyzes c-di-AMP and oligoRNAs	R	617.479	-0.110539	0.243254	0.706012	rest
PFDSM3638_09780	PF1943	Uncharacterized protein	S	49.448	-0.185785	0.312954	NA	rest
PFDSM3638_09785	PF1944	Uncharacterized protein	S	106.382	-0.253534	0.0950474	0.457641	rest
PFDSM3638_09795	PF1945	Predicted subunit of tRNA(5-methylaminomethyl-2-thiouridylate) methyltransferase, contains the PP-loop ATPase domain	J	14.3672	-0.095906	0.641983	NA	rest
PFDSM3638_09800	PF1946	Methylmalonyl-CoA mutase, C-terminal domain/subunit (cobalamin-binding)	I	91.8988	0.00242332	0.988752	0.995318	rest
PFDSM3638_09805	PF1947	Putative periplasmic protein kinase ArgK or related GTPase of G3E family	E	158.044	-0.0483473	0.712089	0.946694	rest
PFDSM3638_09810	PF1948	Lactoylglutathione lyase or related enzyme	E	347.452	0.107114	0.29882	0.74459	rest
PFDSM3638_09815	PF1949	Uncharacterized protein	S	517.89	0.140795	0.177691	0.627267	rest
PFDSM3638_09820	PF1950	Hypoxanthine phosphoribosyltransferase	R	104.813	0.38905	0.0152674	0.175312	rest
PFDSM3638_09825	PF1951	Aspartyl/asparaginyl-tRNA synthetase	J	1503.98	0.14528	0.0879361	0.444735	rest
PFDSM3638_09830	PF1952	PAPS reductase related enzyme fused to RNA-binding PUA domain and ferredoxin domain	E	460.55	-0.112774	0.27094	0.727804	rest
PFDSM3638_09835	PF1953	CBS domain	R	2619.27	-0.041464	0.571227	0.880641	rest
PFDSM3638_09840	PF1954	Molybdopterin-guanine dinucleotide biosynthesis protein	H	314.062	0.0141604	0.89873	0.976224	rest
PFDSM3638_09845	PF1955	Sm superfamily RNA-binding protein	R	9.42222	0.214866	0.300103	NA	rest
PFDSM3638_09850	PF1956	2-amino-3,7-dideoxy-D-threo-hept-6-ulosonic acid synthase, DhnA-aldolase family	E	589.216	-0.0650829	0.467795	0.842298	rest
PFDSM3638_09855	PF1957	Arginase family enzyme	E	108.638	-0.0656046	0.658917	0.931717	rest
PFDSM3638_09860	PF1958	tRNA(Ser,Leu) C12 N-acetylase TAN1, contains THUMP domain	R	52.1344	-0.0635586	0.725201	NA	rest
PFDSM3638_09865	PF1959	2,3-bisphosphoglycerate-independent phosphoglycerate mutase	G	343.457	-0.0171254	0.864766	0.966987	rest
PFDSM3638_09870	PF1960	Aldo/keto reductase, related to diketogulonate reductase	R	787.753	-0.0672121	0.501146	0.848109	rest
PFDSM3638_09875	PF1961	Aldehyde:ferredoxin oxidoreductase	C	1271.32	-0.17112	0.0499976	0.321724	rest
PFDSM3638_09880	PF1962	Uncharacterized protein	S	254.627	-0.0361314	0.749617	0.946964	rest
PFDSM3638_09885	PF1963	4-hydroxybenzoate polyprenyltransferase or related prenyltransferase	H	33.1873	-0.139186	0.484428	NA	rest
PFDSM3638_09890	PF1964	Zn-ribbon RNA-binding protein with a function in translation	J	86.3176	-0.0328836	0.836472	0.961709	rest
PFDSM3638_09895	PF1965	Translation elongation factor EF-1beta	J	326.324	0.141946	0.187958	0.638672	rest
PFDSM3638_09900	PF1966	TPR repeats containing protein	R	129.859	0.0532933	0.707035	0.946694	rest
PFDSM3638_09905	PF1967	ABC-type trehalose transport system, periplasmic component	G	2970.19	0.10107	0.171031	0.613088	rest
PFDSM3638_09910	PF1968	ABC-type sugar transport system, permease component	G	138.443	-0.0484342	0.71919	0.946694	rest
PFDSM3638_09915	PF1969	ABC-type sugar transport system, permease component	G	96.0001	-0.0411433	0.785801	0.950769	rest
PFDSM3638_09920	PF1970	ABC-type sugar transport system, ATPase component	G	205.651	-0.0274568	0.825652	0.957485	rest
PFDSM3638_09925	PF1971	Oxygen-sensitive ribonucleoside-triphosphate reductase	F	3978.95	0.0457665	0.487681	0.846416	rest
PFDSM3638_09930	PF1972	Pyruvate-formate lyase-activating enzyme	O	1181.01	-0.0223223	0.770762	0.94885	rest
PFDSM3638_09935	PF1973	Uncharacterized protein	S	407.272	0.21438	0.0322002	0.25683	rest
PFDSM3638_09940	PF1974	Chaperonin GroEL, HSP60 family	O	3239.02	-0.381335	0.000115002	0.00294582	rest
PFDSM3638_09945	PF1975	Phosphoenolpyruvate carboxylase	G	1240.37	0.30312	0.000597917	0.0130562	rest
PFDSM3638_09950	PF1976	Aspartate oxidase	H	421.862	0.134225	0.18275	0.630631	rest
PFDSM3638_09955	PF1977	Quinolinate synthase	H	805.315	-0.0208031	0.817381	0.954428	rest
PFDSM3638_09960	PF1978	Nicotinate-nucleotide pyrophosphorylase	H	630.695	-0.124825	0.146463	0.557686	rest
PFDSM3638_09965	PF1979	Uncharacterized protein	S	468.268	-0.0859774	0.360568	0.785917	rest
PFDSM3638_09970	PF1980	Uncharacterized protein	S	79.0218	0.0321522	0.843842	0.961709	rest
PFDSM3638_09975				6.48428	0.133031	0.474829	NA	rest
PFDSM3638_09980	PF1981	Predicted nucleotidyltransferase	V	409.498	-0.0186374	0.846511	0.961709	rest
PFDSM3638_09985	PF1982	D-aminoacyl-tRNA deacylase, involved in ethanol tolerance	J	80.9042	0.237924	0.146713	0.557686	rest
PFDSM3638_09990	PF1983	Cell surface protein	S	57.3991	-0.0548176	0.753784	NA	rest
PFDSM3638_09995	PF1984	Uncharacterized membrane protein	S	7.83272	0.159407	0.41318	NA	rest
PFDSM3638_10010	PF1987	Preprotein translocase subunit SecB	S	59.5452	0.336712	0.0731104	NA	rest
PFDSM3638_10015	PF1988	Cell division GTPase	D	810.401	0.0550317	0.507936	0.848109	rest
PFDSM3638_10020	PF1989	Preprotein translocase subunit Sss1	U	209.344	0.137908	0.246472	0.709074	rest
PFDSM3638_10025	PF1990	Transcription antiterminator NusG	K	426.194	0.064422	0.507751	0.848109	rest
PFDSM3638_10030	PF1991	Ribosomal protein L11	J	1155.09	0.00950665	0.906294	0.978064	rest
PFDSM3638_10035	PF1992	Ribosomal protein L1	J	1373.79	-0.00709509	0.922723	0.978064	rest
PFDSM3638_10040	PF1993	Ribosomal protein L10	J	2231	-0.0457366	0.505232	0.848109	rest
PFDSM3638_10045	PF1994	Ribosomal protein L12E/L44/L45/RPP1/RPP2	J	1892.96	-0.0442168	0.543716	0.863453	rest
PFDSM3638_10050	PF1995	Uncharacterized protein	S	96.8249	-0.150918	0.323306	0.760855	rest
PFDSM3638_10055	PF1996	Deoxycytidine deaminase	F	48.138	-0.179773	0.337222	NA	rest
PFDSM3638_10065	PF1997	Uncharacterized protein	S	15.0534	-0.257057	0.249935	NA	rest
PFDSM3638_10070	PF1998	HAD superfamily hydrolase	R	54.3997	0.132749	0.457207	NA	rest
PFDSM3638_10075	PF1999	Glycine cleavage system protein P (pyridoxal-binding), N-terminal domain	E	3239.17	-0.00345172	0.956936	0.984523	rest
PFDSM3638_10080	PF2000	Glycine cleavage system protein P (pyridoxal-binding), C-terminal domain	E	5444.28	-0.0659477	0.327546	0.766369	rest
PFDSM3638_10085				117.38	0.0647622	0.654148	0.93081	rest
PFDSM3638_10090	-	hypothetical protein		132.852	0.0948916	0.519708	0.854631	rest
PFDSM3638_10095	PF2001	Alpha/beta superfamily hydrolase	R	17.9497	-0.384793	0.111535	NA	rest
PFDSM3638_10100	PF2002	MFS family permease	G	19.0992	0.0665117	0.748173	NA	rest
PFDSM3638_10105	PF2003	Glycerophosphoryl diester phosphodiesterase	C	12.4558	-0.00841877	0.965028	NA	rest
PFDSM3638_10110	PF2004	Glycerol kinase	C	149.946	-0.0163722	0.899787	0.976224	rest
PFDSM3638_10115	PF2005	L-2-hydroxyglutarate oxidase LhgO	R	240.477	0.01504	0.900039	0.976224	rest
PFDSM3638_10120	PF2006	NAD(FAD)-dependent dehydrogenase	R	301.673	-0.0673204	0.535356	0.863453	rest
PFDSM3638_10125	PF2007	Uncharacterized protein with conserved CXXC pairs, DUF1667 family	S	156.341	-0.00953379	0.943683	0.978064	rest
PFDSM3638_10130	PF2008	Ribosomal protein L37AE/L43A	J	326.825	0.261451	0.0142877	0.16694	rest
PFDSM3638_10135	PF2009	DNA-directed RNA polymerase, subunit RPC12/RpoP (contains C4-type Zn-finger)	K	128.321	0.127592	0.370598	0.793627	rest
PFDSM3638_10140	PF2010	Predicted exosome subunit/U3 small nucleolar ribonucleoprotein (snoRNP) component, contains IMP4 domain	J	105.988	0.164184	0.267197	0.726887	rest
PFDSM3638_10145	PF2011	Subunit of KEOPS complex (Cgi121BUD32KAE1)	J	24.5328	-0.291989	0.186508	NA	rest
PFDSM3638_10150	PF2012	Translation elongation factor G, EF-G (GTPase)	J	4820.49	0.164845	0.00955239	0.124455	rest
PFDSM3638_10155	PF2013	Uncharacterized membrane protein	S	45.0276	0.193032	0.30819	NA	rest
PFDSM3638_10160	PF2014	Archaeal fructose-1,6-bisphosphatase or related enzyme of inositol monophosphatase family	G	64.8902	0.126909	0.459665	NA	rest
PFDSM3638_10165	PF2015	ERCC4-like helicase	L	280.544	0.000242694	0.99907	0.99982	rest
PFDSM3638_10170	PF2016	Preprotein translocase subunit Sec61beta	U	161.58	-0.00274824	0.983411	0.992363	rest
PFDSM3638_10175	PF2017	Coiled-coil protein containing N-terminal PRC-barrel domain	S	553.84	0.0429157	0.648681	0.927802	rest
PFDSM3638_10180	PF2018	RPA family protein, a subunit of RPA complex in P.furiosus	R	411.787	-0.0798833	0.410418	0.812299	rest
PFDSM3638_10185	PF2019	ssDNA binding protein RPA14, OB-fold	R	148.325	-0.0346026	0.795608	0.952648	rest
PFDSM3638_10190	PF2020	Single-stranded DNA-binding replication protein A (RPA), large (70 kD) subunit or related ssDNA-binding protein	L	427.531	-0.0484198	0.62735	0.910478	rest
PFDSM3638_10195	PF2021	Chromosome segregation and condensation protein B	K	36.7803	-0.133181	0.496112	NA	rest
PFDSM3638_10200	PF2022	Metal-dependent hydrolase of the beta-lactamase superfamily II	R	3.15671	-0.0758049	0.61104	NA	rest
PFDSM3638_10205	PF2023	Site-specific integrase-resolvase	L	100.211	0.283034	0.0672285	0.384328	rest
PFDSM3638_10210	PF2024	Transposable element, IS605 OrfB family, contains RNAse H fold nuclease and Zn finger domains	L	108.189	0.176986	0.25808	0.724287	rest
PFDSM3638_10215	PF2025	Predicted Fe-Mo cluster-binding protein, NifX family	S	29.477	0.504827	0.0368728	NA	rest
PFDSM3638_10225	PF2029	MinD superfamily P-loop ATPase containing an inserted ferredoxin domain	C	0.539079	-0.0294896	0.646711	NA	rest
PFDSM3638_10230	PF2030	MinD superfamily P-loop ATPase containing an inserted ferredoxin domain	C	2.84597	-0.0362137	0.797966	NA	rest
PFDSM3638_10235	PF2031	MinD superfamily P-loop ATPase containing an inserted ferredoxin domain	C	7.48206	0.152336	0.44069	NA	rest
PFDSM3638_10240	PF2032	Na+/H+ antiporter	C	52.1317	0.214276	0.249812	NA	rest
PFDSM3638_10245	PF2033	MiaB family, Radical SAM enzyme	R	150.81	0.0199537	0.881239	0.972315	rest
PFDSM3638_10250	PF2034	Wybutosine (yW) biosynthesis enzyme	J	37.3393	0.0422517	0.825347	NA	rest
PFDSM3638_10255				0.592311	0.044124	0.568596	NA	rest
PFDSM3638_10260	PF2036	Mg2+ and Co2+ transporter	P	51.7974	-0.22118	0.234228	NA	rest
PFDSM3638_10265	PF2037	Uncharacterized protein		38.3742	-0.147516	0.450532	NA	rest
[truncated: 48 more rows]
